# Supplementary material for: Pervasive epigenetic effects of Drosophila euchromatic transposable elements impact their evolution
Source: eLife. 2017 Jul 11;6:e25762. doi: 10.7554/eLife.25762 (PMC5505702; doi:10.7554/eLife.25762)
Supplement: Figure 2—source data 1. — DOI: http://dx.doi.org/10.7554/eLife.25762.005 [file elife-25762-fig2-data1.xlsx]

## Sheet: Sheet1
chr	start	end	family	type	strain	H3K9me2 spread (kb)	% H3K9me2 increase	pop frequency
2L	10869142	10869299	blood	LTR	RAL315	0	0	0
2L	1090878	1091024	mdg1	LTR	RAL315	1	0.043221	0.00621118
2L	12341715	12341779	jockey	non-LTR	RAL315	2	0.106356	0
2L	1234576	1234755	Tabor	LTR	RAL315	5	0.957583	0
2L	12903921	12904088	297	LTR	RAL315	0	0	0
2L	12905452	12905601	17.6	LTR	RAL315	0	0	0
2L	13042805	13042973	blood	LTR	RAL315	3	0.478728	0
2L	13557016	13557147	flea	LTR	RAL315	1	0.00812977	0.00561798
2L	13850798	13850961	roo	LTR	RAL315	7	3.54376	0
2L	14262751	14262897	pogo	TIR	RAL315	0	0	0.00540541
2L	17532874	17533004	Tabor	LTR	RAL315	0	0	0
2L	17693128	17693221	Hobo	TIR	RAL315	0	0	0
2L	17961731	17961917	Hobo	TIR	RAL315	1	0.321716	0
2L	18454591	18454751	1360	TIR	RAL315	6	1.0769	0
2L	19167487	19167634	1360	TIR	RAL315	3	0.416534	0
2L	2013469	2013630	roo	LTR	RAL315	18	1.51552	0.00534759
2L	3118110	3118275	Transpac	LTR	RAL315	0	0	0
2L	4081103	4081255	hopper	TIR	RAL315	2	0.194544	0
2L	4746680	4746803	copia	LTR	RAL315	0	0	0
2L	5676230	5676385	roo	LTR	RAL315	14	2.35633	0
2L	5701980	5702119	Burdock	LTR	RAL315	0	0	0
2L	6136472	6136703	Hobo	TIR	RAL315	0	0	0
2L	7882167	7882317	P	TIR	RAL315	6	0.388033	0
2L	9466160	9466297	Hobo	TIR	RAL315	2	0.0430835	0
2L	9658416	9658591	297	LTR	RAL315	1	0.667841	0
2L	9950070	9950214	roo	LTR	RAL315	5	1.74085	0
2R	11959686	11959852	copia	LTR	RAL315	10	1.17906	0
2R	12102689	12102841	Juan	non-LTR	RAL315	0	0	0.00534759
2R	12319796	12319970	invader4	LTR	RAL315	0	0	0.0607735
2R	12419513	12419576	jockey	non-LTR	RAL315	0	0	0
2R	13288852	13289003	Tabor	LTR	RAL315	0	0	0.00534759
2R	13622929	13623074	P	TIR	RAL315	2	1.08029	0.026738
2R	13696699	13696861	Hobo	TIR	RAL315	4	0.83676	0
2R	13938090	13938249	FB	others	RAL315	1	0.159183	0.00534759
2R	14078288	14078433	hopper	TIR	RAL315	0	0	0
2R	14089730	14089866	3S18	LTR	RAL315	1	0.177531	0
2R	15336515	15336660	roo	LTR	RAL315	9	2.19074	0
2R	16460501	16460616	springer	LTR	RAL315	0	0	0
2R	17200945	17201099	Juan	non-LTR	RAL315	0	0	0
2R	17223778	17223950	mdg3	LTR	RAL315	2	0.521594	0
2R	17242712	17242865	copia	LTR	RAL315	2	0.159904	0
2R	17389125	17389298	blood	LTR	RAL315	0	0	0.00546448
2R	17896138	17896318	297	LTR	RAL315	8	1.72249	0.00543478
2R	18413337	18413483	S	TIR	RAL315	0	0	0
2R	19188176	19188351	Tirant	LTR	RAL315	0	0	0.00534759
2R	19319844	19319992	roo	LTR	RAL315	0	0	0
2R	19650337	19650488	copia	LTR	RAL315	4	1.04018	0
2R	19702277	19702438	roo	LTR	RAL315	12	2.25207	0
2R	19728767	19728880	297	LTR	RAL315	1	0.168812	0.449541
2R	20110827	20110995	pogo	TIR	RAL315	4	0.0813773	0
2R	20589697	20589844	S	TIR	RAL315	0	0	0
2R	21645520	21645665	pogo	TIR	RAL315	0	0	0.0160428
2R	22027618	22027761	roo	LTR	RAL315	9	1.56745	0
2R	22356768	22356936	Burdock	LTR	RAL315	0	0	0
2R	23202890	23203032	Ivk	non-LTR	RAL315	0	0	0
2R	23508671	23508833	Hobo	TIR	RAL315	3	0.521594	0
2R	24186649	24186814	P	TIR	RAL315	3	0.462928	0
2R	24293986	24294136	P	TIR	RAL315	0	0	0.0216216
2R	9408154	9408289	FB	others	RAL315	0	0	0
2R	9831644	9831809	Stalker2	LTR	RAL315	0	0	0
2R	9861732	9861894	P	TIR	RAL315	0	0	0
2R	9904494	9904659	roo	LTR	RAL315	9	1.76726	0
3L	10289026	10289190	Tirant	LTR	RAL315	0	0	0
3L	10474456	10474589	pogo	TIR	RAL315	1	0.691568	1
3L	10506722	10506900	hopper	TIR	RAL315	1	0.0599008	0.00653595
3L	10973516	10973674	roo	LTR	RAL315	20	3.54718	0.00534759
3L	11684809	11684968	P	TIR	RAL315	4	0.502379	1
3L	11801201	11801362	Stalker2	LTR	RAL315	2	0.240832	0
3L	12073783	12073961	3S18	LTR	RAL315	0	0	0
3L	12730651	12730817	1360	TIR	RAL315	2	0.549314	0
3L	12798998	12799118	FB	others	RAL315	2	0.0565571	0
3L	1329382	1329553	pogo	TIR	RAL315	0	0	0
3L	13619412	13619577	copia	LTR	RAL315	1	0.141708	0
3L	13625311	13625473	412	LTR	RAL315	0	0	0
3L	13750845	13751011	412	LTR	RAL315	1	0.956286	0.00534759
3L	13893900	13894068	flea	LTR	RAL315	2	0.28412	0
3L	14220983	14221148	Burdock	LTR	RAL315	2	0.8073	0.0106952
3L	14714936	14715093	Max	LTR	RAL315	0	0	0
3L	15026656	15026777	roo	LTR	RAL315	0	0	0.0194805
3L	15681495	15681659	pogo	TIR	RAL315	0	0	0
3L	16756283	16756346	X	non-LTR	RAL315	0	0	0
3L	16884589	16884759	297	LTR	RAL315	0	0	0.00537634
3L	16908844	16908993	roo	LTR	RAL315	5	1.838	0
3L	17134751	17134900	mdg1	LTR	RAL315	0	0	0.00537634
3L	17290717	17290878	roo	LTR	RAL315	7	1.7919	0
3L	17341829	17342001	diver	LTR	RAL315	0	0	0
3L	17969199	17969330	P	TIR	RAL315	0	0	0
3L	18233762	18233921	1360	TIR	RAL315	0	0	0.0160428
3L	18258958	18259134	roo	LTR	RAL315	20	0.928422	0
3L	2002953	2003133	pogo	TIR	RAL315	0	0	0
3L	2076049	2076213	pogo	TIR	RAL315	0	0	0
3L	2130362	2130473	Hobo	TIR	RAL315	1	0.278989	0
3L	2210144	2210248	opus	LTR	RAL315	0	0	0
3L	3090495	3090647	Tirant	LTR	RAL315	5	0.368976	0.021978
3L	3966946	3967083	412	LTR	RAL315	1	0.371236	1
3L	4635014	4635186	pogo	TIR	RAL315	1	0.230335	0
3L	4682031	4682201	opus	LTR	RAL315	2	0.198711	0.00546448
3L	519727	519864	FB	others	RAL315	3	0.454044	0
3L	5393408	5393679	HMS-Beagle	LTR	RAL315	0	0	0
3L	5438694	5438864	hopper	TIR	RAL315	1	0.347758	0.0162162
3L	5914182	5914353	copia	LTR	RAL315	1	0.442091	0
3L	5994699	5994861	pogo	TIR	RAL315	0	0	0
3L	7314637	7314783	hopper	TIR	RAL315	3	0.0355831	0
3L	7991822	7991976	roo	LTR	RAL315	15	2.40271	0
3L	8013403	8013556	Hobo	TIR	RAL315	2	0.15537	0
3L	8912702	8912843	Tirant	LTR	RAL315	1	0.566287	0
3L	9015051	9015240	springer	LTR	RAL315	0	0	0
3L	9190566	9190737	Transpac	LTR	RAL315	0	0	0
3L	938407	938581	297	LTR	RAL315	0	0	0.016129
3L	947890	948051	hopper	TIR	RAL315	0	0	0.00534759
3L	9566295	9566467	roo	LTR	RAL315	2	0.821956	0
3L	9712812	9712968	1360	TIR	RAL315	3	0.305969	0
3R	11262045	11262200	opus	LTR	RAL315	0	0	0.00534759
3R	12054499	12054668	412	LTR	RAL315	0	0	0
3R	12134375	12134536	diver	LTR	RAL315	0	0	0.0110497
3R	12369903	12370067	297	LTR	RAL315	8	1.71316	1
3R	12564987	12565143	blood	LTR	RAL315	5	1.25136	0
3R	13118970	13119104	jockey	non-LTR	RAL315	1	0.436144	0.0106952
3R	14205591	14205745	roo	LTR	RAL315	19	2.72495	0
3R	14567515	14567668	412	LTR	RAL315	4	1.02586	0
3R	14857257	14857421	Hobo	TIR	RAL315	0	0	0
3R	15002998	15003161	Hobo	TIR	RAL315	1	0.195609	0
3R	15524360	15524531	pogo	TIR	RAL315	1	0.337333	0
3R	15703348	15703496	I	non-LTR	RAL315	1	0.257266	0.00546448
3R	16176234	16176385	Ivk	non-LTR	RAL315	3	0.468327	0.00558659
3R	16280031	16280172	1360	TIR	RAL315	0	0	0.00534759
3R	17464857	17465028	Burdock	LTR	RAL315	0	0	0
3R	18098782	18098947	roo	LTR	RAL315	8	2.44999	0
3R	18635985	18636139	roo	LTR	RAL315	2	0.226022	0
3R	18698750	18698909	roo	LTR	RAL315	10	1.01159	0
3R	18740054	18740208	P	TIR	RAL315	0	0	0.0107527
3R	19984281	19984437	jockey	non-LTR	RAL315	0	0	0.026738
3R	20242443	20242612	Tabor	LTR	RAL315	2	0.0702505	0
3R	21242942	21243083	412	LTR	RAL315	2	0.565572	0
3R	21561745	21561916	Tirant	LTR	RAL315	0	0	0
3R	21588953	21589107	flea	LTR	RAL315	5	0.0523847	0
3R	21799238	21799394	copia	LTR	RAL315	6	0.252007	0
3R	21816178	21816316	Hobo	TIR	RAL315	0	0	0
3R	22594156	22594322	FB	others	RAL315	0	0	0
3R	22666556	22666711	P	TIR	RAL315	7	0.625306	0
3R	23047712	23047856	mdg1	LTR	RAL315	5	0.951112	0
3R	23980281	23980447	opus	LTR	RAL315	5	1.20327	0
3R	24438335	24438520	Burdock	LTR	RAL315	0	0	0.00534759
3R	24477816	24477970	hopper	TIR	RAL315	0	0	0.00534759
3R	25173449	25173621	1360	TIR	RAL315	1	0.066155	0
3R	25455980	25456140	flea	LTR	RAL315	7	1.02876	0.0106952
3R	25864893	25865067	412	LTR	RAL315	0	0	0.0107527
3R	26992038	26992202	412	LTR	RAL315	0	0	0
3R	28161469	28161621	412	LTR	RAL315	0	0	0
3R	29446968	29447123	297	LTR	RAL315	0	0	NA
3R	29657679	29657822	Max	LTR	RAL315	0	0	0
3R	30569139	30569302	mdg1	LTR	RAL315	2	0.915951	0
3R	30863885	30864012	roo	LTR	RAL315	5	2.52083	0
3R	9861168	9861324	roo	LTR	RAL315	10	1.8575	0
X	10112888	10113023	FB	others	RAL315	1	0.513354	0
X	10747100	10747262	pogo	TIR	RAL315	0	0	0
X	11215231	11215310	412	LTR	RAL315	0	0	0
X	11807531	11807691	P	TIR	RAL315	18	0.240536	0.0107527
X	12041484	12041642	297	LTR	RAL315	15	0.417334	0.00534759
X	12353814	12353875	F	non-LTR	RAL315	0	0	0
X	12386454	12386619	roo	LTR	RAL315	10	1.56988	0
X	12704320	12704486	pogo	TIR	RAL315	0	0	0
X	12875548	12875714	roo	LTR	RAL315	20	1.46233	0
X	13447588	13447761	blood	LTR	RAL315	0	0	0
X	13955128	13955282	P	TIR	RAL315	0	0	0.00546448
X	14313909	14314070	1731	LTR	RAL315	0	0	0.0160428
X	14399583	14399770	Tirant	LTR	RAL315	0	0	0
X	14804904	14805064	FB	others	RAL315	0	0	0
X	15442170	15442312	I	non-LTR	RAL315	0	0	0
X	15531368	15531532	pogo	TIR	RAL315	0	0	0.00534759
X	17482429	17482564	Tirant	LTR	RAL315	0	0	0
X	17516108	17516264	roo	LTR	RAL315	13	1.23948	0
X	18009093	18009246	jockey	non-LTR	RAL315	2	0.200343	0.00537634
X	18187986	18188092	jockey	non-LTR	RAL315	0	0	0.00534759
X	18239102	18239252	jockey	non-LTR	RAL315	0	0	0.102703
X	18471097	18471256	Juan	non-LTR	RAL315	2	0.089176	0
X	4723849	4724000	I	non-LTR	RAL315	0	0	0.00540541
X	4744254	4744434	roo	LTR	RAL315	0	0	0.0113636
X	5887651	5887781	Transpac	LTR	RAL315	0	0	0
X	6143114	6143276	roo	LTR	RAL315	7	1.17366	0
X	6355118	6355271	Burdock	LTR	RAL315	0	0	0
X	6868116	6868275	P	TIR	RAL315	0	0	0.00549451
X	7050510	7050679	roo	LTR	RAL315	19	2.92211	0
X	7272450	7272598	roo	LTR	RAL315	3	0.355329	0
X	7711471	7711609	Hobo	TIR	RAL315	0	0	0
X	8194170	8194326	roo	LTR	RAL315	20	1.89643	0
X	9824172	9824354	blood	LTR	RAL315	4	1.66926	1
X	9983561	9983707	roo	LTR	RAL315	19	3.48329	0.00534759
2L	11358475	11358638	Tirant	LTR	RAL360	1	0.392834	0
2L	11578780	11578947	copia	LTR	RAL360	4	0.466541	0.00534759
2L	11688914	11689062	opus	LTR	RAL360	1	0.855298	0.00537634
2L	11891147	11891309	pogo	TIR	RAL360	1	0.0806958	0
2L	12143023	12143190	copia	LTR	RAL360	3	0.278232	0
2L	12332573	12332740	mdg1	LTR	RAL360	0	0	0
2L	12525465	12525628	412	LTR	RAL360	0	0	0
2L	12622034	12622164	Quasimodo	LTR	RAL360	0	0	0
2L	12753844	12754011	blood	LTR	RAL360	0	0	0.0411765
2L	13310373	13310539	blood	LTR	RAL360	0	0	0
2L	13345280	13345440	Tabor	LTR	RAL360	1	0.31014	0
2L	13446177	13446348	1360	TIR	RAL360	2	0.410161	0.00534759
2L	13534776	13534947	flea	LTR	RAL360	2	0.946233	0.00537634
2L	1474949	1475268	HMS-Beagle	LTR	RAL360	0	0	0
2L	16227804	16227977	copia	LTR	RAL360	3	0.366564	0
2L	1658777	1658940	S	TIR	RAL360	0	0	0
2L	16685177	16685312	P	TIR	RAL360	1	0.110517	0.0268817
2L	17100060	17100209	297	LTR	RAL360	0	0	0
2L	17121366	17121517	roo	LTR	RAL360	4	0.872701	0
2L	17208635	17208782	Hobo	TIR	RAL360	0	0	0
2L	17445460	17445617	FB	others	RAL360	1	0.374421	0
2L	1848412	1848540	I	non-LTR	RAL360	0	0	0
2L	18570430	18570604	FB	others	RAL360	0	0	0
2L	18729394	18729523	pogo	TIR	RAL360	0	0	0
2L	1901198	1901364	roo	LTR	RAL360	5	2.17312	0
2L	1905159	1905285	FB	others	RAL360	4	0.881524	0.00549451
2L	19085160	19085332	invader4	LTR	RAL360	0	0	0.00537634
2L	19212224	19212378	flea	LTR	RAL360	5	1.48445	0.0106952
2L	19415044	19415213	pogo	TIR	RAL360	2	0.105983	0.00552486
2L	3339637	3339792	Tirant	LTR	RAL360	0	0	0.0111732
2L	4154509	4154677	roo	LTR	RAL360	15	2.14423	0
2L	5479665	5479813	412	LTR	RAL360	0	0	0
2L	5635331	5635486	Hobo	TIR	RAL360	0	0	0.0322581
2L	5724260	5724429	1360	TIR	RAL360	1	0.401166	0.0213904
2L	5794278	5794438	FB	others	RAL360	0	0	0
2L	6188287	6188459	opus	LTR	RAL360	0	0	0
2L	6284229	6284377	roo	LTR	RAL360	9	2.26927	0
2L	6530899	6531066	mdg3	LTR	RAL360	4	1.11977	0
2L	6609838	6610011	297	LTR	RAL360	0	0	0
2L	6647166	6647313	Juan	non-LTR	RAL360	8	0.771939	0
2L	665214	665374	blood	LTR	RAL360	1	0.351521	0
2L	711643	711817	flea	LTR	RAL360	0	0	0
2L	8601836	8601989	Hobo	TIR	RAL360	1	0.519378	0.00537634
2L	9139289	9139479	blood	LTR	RAL360	1	0.0013297	0
2L	9177544	9177695	pogo	TIR	RAL360	2	0.318277	0
2L	9389623	9389791	roo	LTR	RAL360	6	1.30957	0
2R	10618376	10618524	P	TIR	RAL360	1	0.210489	0
2R	10763589	10763753	blood	LTR	RAL360	0	0	0.0887574
2R	11029985	11030144	Hobo	TIR	RAL360	0	0	0.0427807
2R	11338881	11339035	3S18	LTR	RAL360	2	0.219181	0.00537634
2R	11394062	11394229	pogo	TIR	RAL360	1	0.280267	0
2R	11597594	11597761	Tirant	LTR	RAL360	0	0	0
2R	12809453	12809632	flea	LTR	RAL360	3	0.574381	0.00555556
2R	13054104	13054267	Burdock	LTR	RAL360	0	0	0.00537634
2R	13086356	13086511	roo	LTR	RAL360	5	1.95062	0
2R	13127508	13127671	diver	LTR	RAL360	0	0	0
2R	13403453	13403621	Burdock	LTR	RAL360	0	0	0.01875
2R	13544890	13545055	roo	LTR	RAL360	14	1.80892	0
2R	13673911	13674066	Hobo	TIR	RAL360	4	0.0087322	0.00534759
2R	14414084	14414232	blood	LTR	RAL360	0	0	0
2R	14921458	14921580	pogo	TIR	RAL360	3	0.233068	0
2R	15005096	15005157	BS	non-LTR	RAL360	0	0	0
2R	15300827	15300978	412	LTR	RAL360	0	0	0.00537634
2R	16151554	16151718	Tirant	LTR	RAL360	1	0.986911	0.016129
2R	16739447	16739600	roo	LTR	RAL360	5	1.23972	0
2R	17315297	17315458	1360	TIR	RAL360	2	0.628726	0
2R	18342695	18342747	pogo	TIR	RAL360	0	0	0
2R	18931893	18932056	roo	LTR	RAL360	14	1.75359	0.0106952
2R	20538495	20538605	blood	LTR	RAL360	0	0	1
2R	20801339	20801507	roo	LTR	RAL360	8	1.23942	0
2R	21478562	21478709	FB	others	RAL360	3	0.0299534	0.00534759
2R	21612262	21612435	mdg1	LTR	RAL360	1	0.429949	0
2R	21848125	21848254	Juan	non-LTR	RAL360	0	0	0
2R	21962580	21962749	mdg3	LTR	RAL360	1	0.502455	0.00537634
2R	22053307	22053483	hopper	TIR	RAL360	2	0.468817	0
2R	22317173	22317317	BS	non-LTR	RAL360	1	0.156839	0.0698925
2R	22356500	22356650	Hobo	TIR	RAL360	0	0	0
2R	22864332	22864477	roo	LTR	RAL360	6	1.32316	NA
2R	24434817	24434985	copia	LTR	RAL360	1	1.14494	0
2R	24459381	24459551	roo	LTR	RAL360	15	1.36106	0
2R	9685966	9686113	I	non-LTR	RAL360	1	0.206288	0
2R	9870911	9871066	roo	LTR	RAL360	0	0	0.251337
2R	9950655	9950824	roo	LTR	RAL360	6	2.30726	0.00537634
3L	10283412	10283569	roo	LTR	RAL360	6	0.713376	0
3L	10368171	10368351	HMS-Beagle	LTR	RAL360	2	0.362609	0.00561798
3L	10551448	10551626	pogo	TIR	RAL360	0	0	0.00564972
3L	10644741	10644874	Juan	non-LTR	RAL360	1	0.0651413	0.0594595
3L	10675395	10675562	copia	LTR	RAL360	7	0.639232	0
3L	1106829	1106985	Hobo	TIR	RAL360	2	0.0318582	0
3L	11214410	11214574	1360	TIR	RAL360	0	0	0
3L	11819103	11819252	17.6	LTR	RAL360	0	0	0
3L	12707806	12707883	jockey	non-LTR	RAL360	0	0	0.0106952
3L	13067240	13067355	412	LTR	RAL360	0	0	0
3L	13142148	13142316	412	LTR	RAL360	0	0	0
3L	14396960	14397084	BS	non-LTR	RAL360	0	0	0.211957
3L	14822804	14822962	mdg1	LTR	RAL360	0	0	0
3L	15465734	15465890	mdg3	LTR	RAL360	1	0.0137181	0
3L	1583076	1583235	3S18	LTR	RAL360	0	0	0.00537634
3L	1684875	1685044	pogo	TIR	RAL360	0	0	0
3L	16973340	16973497	S	TIR	RAL360	1	0.204254	0.677596
3L	17161633	17161773	Hobo	TIR	RAL360	1	0.288942	0.75
3L	17245743	17245896	P	TIR	RAL360	1	0.103745	1
3L	17576659	17576790	P	TIR	RAL360	0	0	0
3L	17857566	17857747	HB	TIR	RAL360	0	0	1
3L	18380173	18380323	roo	LTR	RAL360	6	0.816948	0
3L	1929137	1929299	ZAM	LTR	RAL360	0	0	0.00613497
3L	2355669	2355790	flea	LTR	RAL360	2	0.634842	0
3L	346366	346630	Burdock	LTR	RAL360	0	0	0.0165746
3L	3494088	3494303	roo	LTR	RAL360	3	1.51978	0
3L	3738129	3738282	hopper	TIR	RAL360	1	0.364502	0
3L	3798529	3798696	1360	TIR	RAL360	0	0	0.0215054
3L	4438697	4438874	opus	LTR	RAL360	0	0	1
3L	4605532	4605665	3S18	LTR	RAL360	7	0.811929	0
3L	5355312	5355474	P	TIR	RAL360	0	0	0.0213904
3L	5395865	5396037	opus	LTR	RAL360	1	0.792533	0
3L	5984053	5984201	blood	LTR	RAL360	0	0	0
3L	6522692	6522852	flea	LTR	RAL360	0	0	0
3L	6668096	6668277	roo	LTR	RAL360	3	0.869386	0.0106952
3L	6918098	6918260	I	non-LTR	RAL360	0	0	0
3L	7079627	7079783	roo	LTR	RAL360	7	1.12489	0
3L	7295629	7295796	Tabor	LTR	RAL360	1	0.217733	0
3L	8569881	8570031	roo	LTR	RAL360	6	1.27533	0
3L	9096287	9096430	I	non-LTR	RAL360	1	0.673484	0
3L	9858209	9858370	pogo	TIR	RAL360	0	0	0.0106952
3L	9864923	9865074	Bari1	TIR	RAL360	1	0.205456	0
3R	10026192	10026344	FB	others	RAL360	0	0	0.0108108
3R	10423406	10423570	412	LTR	RAL360	2	0.100208	0
3R	10470347	10470498	roo	LTR	RAL360	12	1.77045	0
3R	11553609	11553776	hopper	TIR	RAL360	0	0	0.0213904
3R	11568630	11568703	BS	non-LTR	RAL360	0	0	1
3R	12522994	12523175	roo	LTR	RAL360	4	0.370204	0
3R	12540858	12541010	Hobo	TIR	RAL360	3	0.185744	0
3R	12802399	12802542	blood	LTR	RAL360	0	0	0.0201342
3R	12947346	12947513	roo	LTR	RAL360	6	1.245	0.00558659
3R	13436583	13436740	I	non-LTR	RAL360	1	0.272377	0
3R	13852389	13852567	mdg1	LTR	RAL360	1	0.372196	0
3R	14101742	14101919	blood	LTR	RAL360	0	0	0
3R	14710886	14711031	297	LTR	RAL360	8	1.38788	0
3R	15048518	15048668	Hobo	TIR	RAL360	1	0.305042	0
3R	15565073	15565256	roo	LTR	RAL360	17	1.03775	0
3R	15938159	15938333	copia	LTR	RAL360	5	0.348721	0.00534759
3R	15938273	15938344	jockey	non-LTR	RAL360	5	0.356044	0.0160428
3R	15955496	15955660	1360	TIR	RAL360	0	0	0
3R	16511104	16511255	Hobo	TIR	RAL360	0	0	0
3R	16539061	16539215	blood	LTR	RAL360	2	0.230816	0
3R	16581811	16581939	jockey	non-LTR	RAL360	0	0	0
3R	16987060	16987230	pogo	TIR	RAL360	0	0	0.00540541
3R	17095869	17096041	17.6	LTR	RAL360	0	0	0.0160428
3R	17643448	17643606	blood	LTR	RAL360	1	0.104342	0
3R	17996479	17996641	412	LTR	RAL360	0	0	0.00543478
3R	18155301	18155469	jockey	non-LTR	RAL360	0	0	0
3R	18397834	18397998	S	TIR	RAL360	0	0	0.00534759
3R	18543018	18543187	roo	LTR	RAL360	8	1.10903	0
3R	18787249	18787426	roo	LTR	RAL360	6	0.699785	0
3R	19187085	19187243	roo	LTR	RAL360	4	1.14205	0.00540541
3R	20237724	20237861	blood	LTR	RAL360	1	0.247217	0.00534759
3R	20238406	20238571	mdg1	LTR	RAL360	0	0	0.00534759
3R	20402848	20403017	pogo	TIR	RAL360	0	0	0.00540541
3R	20418256	20418401	I	non-LTR	RAL360	0	0	0
3R	20497264	20497436	hopper	TIR	RAL360	1	0.743883	0.0108108
3R	20826525	20826689	roo	LTR	RAL360	1	0.118627	0.00534759
3R	22238635	22238700	jockey	non-LTR	RAL360	0	0	0
3R	22369971	22370105	S	TIR	RAL360	0	0	0.00534759
3R	22668393	22668552	FB	others	RAL360	0	0	0
3R	25226672	25226842	roo	LTR	RAL360	0	0	0
3R	25552891	25553047	Hobo	TIR	RAL360	0	0	0
3R	25692704	25692855	Hobo	TIR	RAL360	0	0	0.115789
3R	26438822	26438999	3S18	LTR	RAL360	0	0	0.00534759
3R	26545474	26545629	FB	others	RAL360	0	0	0
3R	26981920	26982092	roo	LTR	RAL360	0	0	0.00534759
3R	27782344	27782519	blood	LTR	RAL360	1	0.256232	0
3R	27824243	27824420	opus	LTR	RAL360	0	0	0
3R	27910484	27910650	mdg3	LTR	RAL360	1	0.0682716	0
3R	28092034	28092186	I	non-LTR	RAL360	0	0	0
3R	28354022	28354194	Stalker2	LTR	RAL360	1	0.812495	0
3R	28648751	28648915	blood	LTR	RAL360	0	0	0
3R	29158041	29158184	P	TIR	RAL360	0	0	0.016129
3R	29373625	29373783	Hobo	TIR	RAL360	1	0.00149987	0
3R	29446606	29446659	F	non-LTR	RAL360	2	0.0353363	0
3R	29540383	29540545	Hobo	TIR	RAL360	1	0.382283	0
3R	30538752	30538920	rover	LTR	RAL360	0	0	0.0107527
3R	30990415	30990580	ZAM	LTR	RAL360	0	0	0.03125
3R	31036478	31036611	copia	LTR	RAL360	8	3.32832	0
3R	31466609	31466768	roo	LTR	RAL360	5	1.24109	0
3R	31514663	31514821	Tirant	LTR	RAL360	0	0	0
X	10508710	10508873	hopper	TIR	RAL360	5	1.0639	0
X	10533298	10533473	pogo	TIR	RAL360	0	0	0
X	10680299	10680446	roo	LTR	RAL360	6	1.90502	0
X	10740172	10740334	roo	LTR	RAL360	1	0.00636528	0
X	11275187	11275339	roo	LTR	RAL360	5	1.07159	0.00534759
X	1197805	1197965	mdg3	LTR	RAL360	3	0.515406	0
X	12339601	12339759	X	non-LTR	RAL360	0	0	0.00534759
X	12343256	12343398	412	LTR	RAL360	1	0.635023	0
X	12468804	12468967	pogo	TIR	RAL360	1	0.200062	0
X	12866588	12866744	jockey	non-LTR	RAL360	0	0	0.0534759
X	13130662	13130831	P	TIR	RAL360	0	0	0
X	13284773	13284927	P	TIR	RAL360	11	0.305249	0
X	13840342	13840490	Transpac	LTR	RAL360	1	0.11541	NA
X	14409032	14409195	roo	LTR	RAL360	5	0.952492	0
X	14564549	14564713	pogo	TIR	RAL360	2	0.925691	0.0202703
X	14576157	14576312	412	LTR	RAL360	0	0	0
X	14668920	14669047	1360	TIR	RAL360	0	0	0
X	15025968	15026121	FB	others	RAL360	1	0.0955167	0
X	15156371	15156533	mdg3	LTR	RAL360	4	0.408191	0
X	1530240	1530387	roo	LTR	RAL360	8	4.02171	0
X	15537264	15537420	mdg3	LTR	RAL360	1	0.635023	0
X	15869680	15869834	pogo	TIR	RAL360	0	0	0
X	15894213	15894363	mdg3	LTR	RAL360	0	0	0
X	16857024	16857189	pogo	TIR	RAL360	0	0	0.0106952
X	17425225	17425394	pogo	TIR	RAL360	1	0.133284	0
X	17487884	17488034	FB	others	RAL360	0	0	0
X	17961300	17961443	412	LTR	RAL360	0	0	0
X	18180197	18180351	412	LTR	RAL360	2	0.116607	0
X	18193678	18193848	hopper	TIR	RAL360	0	0	0.0698925
X	18409389	18409542	BS	non-LTR	RAL360	8	0.561059	0.0320856
X	18412136	18412295	roo	LTR	RAL360	4	0.480787	0
X	18616732	18616877	297	LTR	RAL360	7	0.685665	0
X	18737092	18737247	roo	LTR	RAL360	12	2.96325	0
X	2336547	2336717	Burdock	LTR	RAL360	0	0	0
X	3123788	3123940	roo	LTR	RAL360	11	0.908681	0
X	451497	451669	Transpac	LTR	RAL360	0	0	0.00534759
X	5192754	5192920	Hobo	TIR	RAL360	2	0.233244	0.0106952
X	5805885	5806026	412	LTR	RAL360	3	0.635023	0.00537634
X	6381718	6381778	blood	LTR	RAL360	0	0	0
X	6402873	6403024	Tirant	LTR	RAL360	0	0	0.0127389
X	7782423	7782643	Hobo	TIR	RAL360	2	3.02116	0
X	8349521	8349679	jockey	non-LTR	RAL360	1	0.233275	0
X	878041	878199	roo	LTR	RAL360	7	0.544286	0
X	9332820	9332979	Hobo	TIR	RAL360	1	0.634981	0
X	976499	976664	copia	LTR	RAL360	1	0.0277439	0.00584795
X	9951235	9951277	jockey	non-LTR	RAL360	1	0.169342	0.00534759
