# Supplementary material for: Pervasive epigenetic effects of Drosophila euchromatic transposable elements impact their evolution
Source: eLife. 2017 Jul 11;6:e25762. doi: 10.7554/eLife.25762 (PMC5505702; doi:10.7554/eLife.25762)
Supplement: Table 2—source data 1. — DOI: http://dx.doi.org/10.7554/eLife.25762.018 [file elife-25762-table2-data1.xlsx]

## Sheet: Sheet1
	"high frequency" TE or not					TE count (quasipoisson)					TE count (negative binomial)
	fixed effect		radnom effect			fixed effect		radnom effect			fixed effect		radnom effect
	regression coefficient	p-value	regression coefficient	p-value		regression coefficient	p-value	regression coefficient	p-value		regression coefficient	p-value	regression coefficient	p-value
extend of spread
extent of spread	-0.0293053	0.471794	-0.04906	0.158		-0.187838	0.00399819	-0.1356	0.0032		-0.151136	0.000525258	-0.13789	9.19e-05
1360	-	-	0.0193925	-		-	-	0.32891	-		-	-	-0.000695151	-
17.6	-0.14687	0.913178	-0.00238561	-		-0.150789	0.93326	0.33015	-		-0.0387649	0.976401	-0.00781189	-
1731	17.1123	0.99431	0.0408387	-		0.947823	0.598685	1.22621	-		1.05985	0.589051	0.231549	-
297	0.46935	0.571319	0.0878822	-		1.85091	0.033233	1.98388	-		1.87228	0.0194793	1.34692	-
3S18	0.595071	0.54755	0.060058	-		-0.617471	0.731511	-0.298214	-		-0.568196	0.606121	-0.251056	-
412	-0.754248	0.341521	-0.121857	-		-1.37045	0.354343	-0.789339	-		-1.27397	0.12399	-0.844806	-
Bari1	-15.9905	0.994683	-0.0209645	-		-15.2655	0.996602	-1.07937	-		-36.9313	1	-0.157789	-
blood	-0.687347	0.387914	-0.106692	-		0.317668	0.739428	0.486913	-		0.349574	0.63288	0.275604	-
BS	1.7132	0.182138	0.102523	-		2.79409	0.00129805	2.83708	-		2.88136	0.00690076	1.70632	-
Burdock	0.552137	0.513397	0.086239	-		-0.118971	0.919893	0.420885	-		0.0179085	0.98333	0.0187237	-
copia	-0.732718	0.393165	-0.0849274	-		-1.18546	0.510766	-0.994373	-		-1.12485	0.228501	-0.667676	-
diver	-0.14687	0.913178	-0.00238561	-		-0.556254	0.794441	-0.00772397	-		-0.44423	0.746206	-0.127777	-
F	-15.9907	0.99248	-0.0413701	-		-15.2588	0.995137	-0.797982	-		-36.9313	0.999999	-0.303862	-
FB	-0.605158	0.448912	-0.087906	-		-1.22319	0.408295	-0.948188	-		-1.07352	0.197552	-0.694044	-
flea	0.625389	0.459377	0.101502	-		-0.0780382	0.952799	0.325129	-		0.201316	0.817188	0.109245	-
HMS-Beagle	-0.127461	0.924571	-0.00105716	-		-1.13915	0.696042	-0.34515	-		-0.932156	0.537289	-0.228257	-
Hobo	-0.946695	0.20379	-0.199771	-		-0.402239	0.694082	-0.300055	-		-0.368466	0.598053	-0.295579	-
hopper	0.585343	0.466022	0.109115	-		0.760432	0.432066	0.751981	-		0.719311	0.364758	0.511571	-
I	-0.69352	0.478069	-0.0603866	-		-1.5757	0.460505	-1.34717	-		-1.47267	0.173339	-0.679257	-
invader4	17.1123	0.991953	0.080518	-		1.64097	0.145821	2.08217	-		1.75299	0.215169	0.704488	-
Ivk	0.590235	0.697901	0.0209433	-		-0.601358	0.836585	0.0790678	-		-0.361476	0.828559	-0.0762843	-
jockey	0.848644	0.274981	0.169836	-		1.00867	0.260195	1.19271	-		1.06166	0.159761	0.805261	-
Juan	-0.0943564	0.927067	0.00217554	-		0.778481	0.488978	0.973385	-		0.822934	0.397793	0.45793	-
Max	-16.0198	0.992467	-0.0426993	-		-15.4534	0.995135	-0.926888	-		-37.0824	0.999999	-0.314185	-
mdg1	0.0718114	0.937729	0.0191868	-		-0.933779	0.603881	-0.838747	-		-0.905942	0.382015	-0.440129	-
mdg3	-1.34536	0.264648	-0.0919096	-		-1.9134	0.511785	-1.51875	-		-1.88096	0.155148	-0.716338	-
opus	0.29609	0.754295	0.0387739	-		-0.798811	0.657145	-0.61865	-		-0.714786	0.498218	-0.332556	-
P	0.736522	0.320823	0.180351	-		0.549928	0.562215	0.859646	-		0.863639	0.241357	0.645739	-
pogo	-0.128571	0.852625	-0.00769518	-		-0.779893	0.47947	-0.566831	-		-0.716888	0.317678	-0.556552	-
Quasimodo	-16.0198	0.994673	-0.0216487	-		-15.4534	0.99656	-0.626086	-		-37.0824	1	-0.162598	-
roo	-0.618504	0.370953	-0.155003	-		0.939793	0.286307	1.54222	-		0.568904	0.396371	0.46528	-
rover	17.1123	0.99431	0.0408387	-		0.542358	0.799464	0.819852	-		0.654382	0.74401	0.124521	-
S	0.551161	0.577792	0.0543981	-		2.92269	0.000414467	3.17435	-		3.15297	0.000660897	2.14132	-
springer	-16.0198	0.992467	-0.0426993	-		-15.4534	0.995135	-0.926888	-		-37.0824	0.999999	-0.314185	-
Stalker2	-15.9906	0.99079	-0.0612225	-		-15.261	0.994068	-1.32086	-		-36.9313	0.999999	-0.439138	-
Tabor	-1.02003	0.406749	-0.057428	-		-1.70583	0.558572	-1.19268	-		-1.69215	0.222835	-0.569903	-
Tirant	-0.127613	0.877671	-0.0038292	-		-0.234872	0.842534	-0.0967387	-		0.082637	0.919271	0.0569095	-
Transpac	-0.552335	0.667	-0.0231239	-		-1.53708	0.598198	-0.666382	-		-1.42506	0.327425	-0.393213	-
X	0.546277	0.719542	0.0189253	-		-0.843936	0.772285	-0.192593	-		-0.731912	0.668254	-0.142624	-
ZAM	17.1123	0.99431	0.0408387	-		-0.150789	0.958761	0.244206	-		-0.0387649	0.985446	-0.00334313	-
magnitude of spread
magnitude of spread	-0.245815	0.336527	-0.4086	0.0483		-1.12065	0.00473271	-1.4001	0.000171		-1.0413	0.000231232	-0.98602	5.49e-05
1360	-	-	0.0113935	-		-	-	0.752975	-		-	-	0.0307834	-
17.6	-0.172157	0.898352	-0.00189462	-		-0.179083	0.920826	0.374206	-		-0.133464	0.918752	-0.0237083	-
1731	17.0871	0.994318	0.0203881	-		0.919529	0.609875	1.16458	-		0.965148	0.622086	0.212483	-
297	0.450348	0.585568	0.0455615	-		1.78092	0.0405435	0.509775	-		1.73345	0.0291321	1.28113	-
3S18	0.570466	0.564307	0.0300617	-		-0.690783	0.701251	0.145905	-		-0.695504	0.52656	-0.277292	-
412	-0.762505	0.336484	-0.0685557	-		-1.37906	0.351615	-0.481203	-		-1.32325	0.109746	-0.831323	-
Bari1	-15.9946	0.994682	-0.0105597	-		-15.2514	0.996606	-0.0418223	-		-36.9632	1	-0.151822	-
blood	-0.699954	0.37959	-0.0606187	-		0.297478	0.755643	1.20464	-		0.265921	0.716189	0.24227	-
BS	1.66451	0.194512	0.0509814	-		2.66583	0.00215115	3.39565	-		2.65698	0.0123545	1.58315	-
Burdock	0.540788	0.52223	0.04548	-		-0.117704	0.920792	0.392635	-		0.0397768	0.962779	0.0610342	-
copia	-0.715834	0.404016	-0.0434272	-		-1.28374	0.476222	0.0665145	-		-1.28781	0.17413	-0.707174	-
diver	-0.172157	0.898352	-0.00189462	-		-0.584549	0.784367	0.0598939	-		-0.53893	0.694168	-0.138026	-
F	-16.0407	0.992457	-0.0220493	-		-15.4617	0.995134	-0.465181	-		-37.1587	0.999999	-0.30589	-
FB	-0.621563	0.437073	-0.0505312	-		-1.26657	0.392206	-0.454074	-		-1.17364	0.15928	-0.711796	-
flea	0.644137	0.446686	0.056507	-		-0.109432	0.933841	0.345992	-		0.402417	0.639694	0.267657	-
HMS-Beagle	-0.142742	0.915586	-0.000865901	-		-1.15969	0.690995	-0.434748	-		-0.975811	0.515719	-0.219406	-
Hobo	-0.943742	0.205481	-0.113708	-		-0.422246	0.679908	0.696805	-		-0.441916	0.528204	-0.313964	-
hopper	0.588105	0.464142	0.06001	-		0.761314	0.431764	1.90512	-		0.720722	0.362723	0.536679	-
I	-0.694054	0.477706	-0.0315136	-		-1.53366	0.472735	-0.526606	-		-1.49037	0.168727	-0.652124	-
invader4	17.0871	0.991965	0.0404818	-		1.61268	0.153242	2.11289	-		1.65829	0.240073	0.667503	-
Ivk	0.578551	0.703656	0.0105004	-		-0.643858	0.825303	-0.15264	-		-0.428072	0.796974	-0.0757322	-
jockey	0.828852	0.286807	0.0909411	-		0.977491	0.275633	1.86673	-		0.982857	0.192125	0.772628	-
Juan	-0.135019	0.895821	-0.00119248	-		0.646545	0.565863	-0.0829753	-		0.640239	0.508381	0.378951	-
Max	-16.0451	0.992455	-0.0221518	-		-15.4817	0.995128	-0.687223	-		-37.1771	0.999999	-0.307058	-
mdg1	0.0923898	0.919998	0.0123777	-		-0.860838	0.632599	0.124493	-		-0.945559	0.369457	-0.429753	-
mdg3	-1.32752	0.271292	-0.0463816	-		-1.87482	0.520549	-0.392395	-		-1.78179	0.168716	-0.636777	-
opus	0.33942	0.720268	0.0239877	-		-0.660459	0.713769	-0.0355384	-		-0.566974	0.591954	-0.237393	-
P	0.679311	0.359066	0.0916736	-		0.429722	0.650858	0.918731	-		0.621121	0.395503	0.507562	-
pogo	-0.154068	0.824148	-0.00969463	-		-0.834333	0.449794	0.127876	-		-0.828126	0.247691	-0.601606	-
Quasimodo	-16.0451	0.994665	-0.0111554	-		-15.4817	0.996555	-0.439988	-		-37.1771	1	-0.158604	-
roo	-0.542347	0.434449	-0.0639743	-		0.946694	0.283182	2.73572	-		0.60141	0.373973	0.547759	-
rover	17.0871	0.994318	0.0203881	-		0.514064	0.809833	0.766123	-		0.559683	0.779623	0.110658	-
S	0.529358	0.593182	0.0273099	-		2.90013	0.000464277	-0.0113354	-		3.11837	0.000736774	2.13375	-
springer	-16.0451	0.992455	-0.0221518	-		-15.4817	0.995128	-0.687223	-		-37.1771	0.999999	-0.307058	-
Stalker2	-15.9606	0.990801	-0.0301042	-		-15.0332	0.99384	-0.469672	-		-36.8115	0.999999	-0.405211	-
Tabor	-1.02691	0.403736	-0.0299873	-		-1.73852	0.551263	-0.167762	-		-1.76588	0.204283	-0.560335	-
Tirant	-0.125723	0.879476	-0.00109511	-		-0.195572	0.868653	-0.12698	-		0.109249	0.893054	0.107586	-
Transpac	-0.577622	0.6529	-0.012801	-		-1.56538	0.591689	-0.514931	-		-1.51976	0.295822	-0.394204	-
X	0.52099	0.732106	0.00916704	-		-0.872231	0.765001	-0.108229	-		-0.826612	0.627932	-0.146875	-
ZAM	17.0871	0.994318	0.0203881	-		-0.179083	0.951059	0.245064	-		-0.133464	0.949838	-0.0100326	-
