# Supplementary material for: Pervasive epigenetic effects of Drosophila euchromatic transposable elements impact their evolution
Source: eLife. 2017 Jul 11;6:e25762. doi: 10.7554/eLife.25762 (PMC5505702; doi:10.7554/eLife.25762)
Supplement: Figure 8—source data 1. — Estimates of D. melanogaster TEs using the same methods are also included. DOI: http://dx.doi.org/10.7554/eLife.25762.023 [file elife-25762-fig8-data1.xlsx]

## Sheet: Sheet1
species	chr	start	end	family	type	H3K9me2 spread (kb)	H3K9me2 increase in relative FE
D.sim	2L	515959	516085	TRANSIB2	TIR	0	0
D.sim	2L	851543	851678	412	LTR	0	0
D.sim	2L	1111543	1111671	HMS-BEAGLE	LTR	1	0.0597104
D.sim	2L	2059796	2059931	ROO	LTR	4	0.197564
D.sim	2L	2064580	2064716	JUAN	non-LTR	0	0
D.sim	2L	3096452	3096587	DIVER2	LTR	0	0
D.sim	2L	3108763	3109096	BARI1	TIR	0	0
D.sim	2L	4031889	4032199	TC1	TIR	0	0
D.sim	2L	5614258	5614511	HOBO	TIR	5	0.0361972
D.sim	2L	5942636	5943334	TC1	TIR	19	0.254149
D.sim	2L	6091015	6091157	ROO	LTR	20	1.07069
D.sim	2L	6235658	6235791	ROO	LTR	3	0.533965
D.sim	2L	7005521	7005655	ROO	LTR	10	1.46072
D.sim	2L	7470524	7470645	TRANSIB2	TIR	0	0
D.sim	2L	7514128	7514256	TRANSIB2	TIR	2	0.104886
D.sim	2L	7707561	7707692	ROO	LTR	0	0
D.sim	2L	8278954	8280209	FB	others	1	0.170753
D.sim	2L	8288658	8289395	BLOOD	LTR	3	0.295798
D.sim	2L	9184657	9184781	TRANSIB2	TIR	1	0.0826858
D.sim	2L	9355398	9355535	DOC	non-LTR	3	0.133328
D.sim	2L	9791077	9791383	HOBO	TIR	0	0
D.sim	2L	10456714	10456846	1360	TIR	3	0.230928
D.sim	2L	10473890	10474086	MAX	LTR	1	0.03958
D.sim	2L	10982189	10982327	JUAN	non-LTR	2	0.053744
D.sim	2L	11154774	11155257	1360	TIR	0	0
D.sim	2L	11372307	11372444	BLOOD	LTR	0	0
D.sim	2L	11861043	11861177	HOBO	TIR	0	0
D.sim	2L	11997841	11997978	JUAN	non-LTR	1	0.0764239
D.sim	2L	12381727	12381855	HOBO	TIR	0	0
D.sim	2L	12423883	12424226	HOPPER	TIR	0	0
D.sim	2L	12489326	12489449	TRANSIB2	TIR	0	0
D.sim	2L	12666379	12666762	TC1	TIR	1	0.10783
D.sim	2L	12699039	12699151	HOBO	TIR	1	0.0359285
D.sim	2L	12927666	12927800	DIVER2	LTR	0	0
D.sim	2L	12961852	12961984	ROO	LTR	0	0
D.sim	2L	13118615	13118746	ROO	LTR	0	0
D.sim	2L	13123973	13124110	ROO	LTR	4	0.380918
D.sim	2L	13189469	13190186	HOPPER	TIR	0	0
D.sim	2L	13498669	13498808	JUAN	non-LTR	0	0
D.sim	2L	14147290	14147486	DOC	non-LTR	0	0
D.sim	2L	14167208	14167457	MDG3	LTR	3	0.217711
D.sim	2L	14516533	14516666	TRANSIB2	TIR	0	0
D.sim	2L	14544578	14544722	JUAN	non-LTR	1	0.0562999
D.sim	2L	15179744	15179877	DBUZ\KEPLER	others	0	0
D.sim	2L	15368945	15369586	HB	TIR	2	0.132071
D.sim	2L	15580160	15580713	TRANSIB2	TIR	0	0
D.sim	2L	15996728	15997049	ACCORD	LTR	0	0
D.sim	2L	16041088	16041214	TC1	TIR	0	0
D.sim	2L	16058634	16058856	S	TIR	1	0.33062
D.sim	2L	16157121	16157483	DIVER2	LTR	0	0
D.sim	2L	16215599	16215732	3S18	LTR	0	0
D.sim	2L	16365223	16365378	1360	TIR	0	0
D.sim	2L	16567487	16567617	HOBO	TIR	3	0.20307
D.sim	2L	16630746	16630880	BURDOCK	LTR	3	0.294119
D.sim	2L	16865242	16865376	ROO	LTR	4	0.691991
D.sim	2L	17155128	17155259	HOBO	TIR	0	0
D.sim	2L	17164040	17164167	HOBO	TIR	0	0
D.sim	2L	17569384	17570323	CIRCE	LTR	0	0
D.sim	2L	17758458	17758585	I	non-LTR	2	0.124397
D.sim	2L	17885433	17885565	TABOR	LTR	1	0.293687
D.sim	2L	18318987	18319115	TRANSIB2	TIR	0	0
D.sim	2L	18371434	18372259	BAGGINS	non-LTR	2	0.202691
D.sim	2L	18539016	18539614	HOPPER	TIR	7	1.19805
D.sim	2L	18607402	18607584	TRANSIB2	TIR	0	0
D.sim	2R	4121661	4121930	HB	TIR	1	0.0376317
D.sim	2R	4163562	4163741	HOBO	TIR	8	0.284902
D.sim	2R	4761753	4761880	TRANSIB2	TIR	0	0
D.sim	2R	4773643	4773980	TC1	TIR	0	0
D.sim	2R	4929608	4929742	BLOOD	LTR	0	0
D.sim	2R	5674512	5674634	TRANSIB2	TIR	1	0.214276
D.sim	2R	6001735	6001859	TRANSIB2	TIR	0	0
D.sim	2R	6118408	6119369	TC1	TIR	0	0
D.sim	2R	6283920	6284039	TRANSIB2	TIR	0	0
D.sim	2R	6401251	6401383	HOBO	TIR	2	0.0714255
D.sim	2R	6534964	6535583	ROOA	LTR	3	0.75054
D.sim	2R	6548893	6549024	ROO	LTR	2	0.938489
D.sim	2R	6752420	6752879	HOBO	TIR	0	0
D.sim	2R	6830572	6830708	BURDOCK	LTR	1	0.128484
D.sim	2R	7199591	7199851	S	TIR	0	0
D.sim	2R	7260993	7261203	JUAN	non-LTR	0	0
D.sim	2R	7309335	7309634	HOBO	TIR	0	0
D.sim	2R	7486635	7486915	HB	TIR	0	0
D.sim	2R	7757673	7757809	ROO	LTR	13	0.316439
D.sim	2R	7781872	7783368	TRANSIB2	TIR	0	0
D.sim	2R	8711018	8711340	HOBO	TIR	0	0
D.sim	2R	9117909	9118259	DIVER2	LTR	0	0
D.sim	2R	9294218	9294838	TC1	TIR	0	0
D.sim	2R	9387984	9388112	BARI1	TIR	3	0.047094
D.sim	2R	9438214	9438843	X	non-LTR	0	0
D.sim	2R	9861281	9861680	HOBO	TIR	0	0
D.sim	2R	10083520	10083650	HOBO	TIR	8	0.0709826
D.sim	2R	10179572	10180906	HELENA	non-LTR	0	0
D.sim	2R	10183848	10186590	PORTO1	non-LTR	4	4.10711
D.sim	2R	10226125	10226252	HOBO	TIR	0	0
D.sim	2R	10283140	10283598	HOBO	TIR	0	0
D.sim	2R	10531977	10532335	HOBO	TIR	1	0.17647
D.sim	2R	10555531	10555973	MDG1	LTR	0	0
D.sim	2R	10697431	10697563	MCCLINTOCK	LTR	2	0.361747
D.sim	2R	10917790	10918236	X	non-LTR	0	0
D.sim	2R	10985382	10985534	X	non-LTR	2	0.212189
D.sim	2R	11006384	11006582	G5A	non-LTR	0	0
D.sim	2R	11021893	11022805	X	non-LTR	0	0
D.sim	2R	11030893	11031616	X	non-LTR	0	0
D.sim	2R	11121164	11121607	X	non-LTR	0	0
D.sim	2R	11276908	11277306	X	non-LTR	0	0
D.sim	2R	11683455	11683606	DBUZ\KEPLER	others	0	0
D.sim	2R	12192029	12192164	HOBO	TIR	1	0.0131071
D.sim	2R	12601920	12602034	G5	non-LTR	0	0
D.sim	2R	14696160	14696318	DBUZ\KEPLER	others	1	0.195086
D.sim	2R	15225121	15225467	GATE	LTR	10	0.132868
D.sim	2R	15618165	15618299	DIVER2	LTR	2	0.196644
D.sim	2R	16567218	16567380	DOC	non-LTR	1	0.258087
D.sim	2R	16588089	16588214	TRANSIB2	TIR	1	0.032138
D.sim	2R	16862918	16863053	412	LTR	0	0
D.sim	2R	17163313	17163425	RT1C	non-LTR	0	0
D.sim	2R	17435383	17435988	DIVER2	LTR	1	0.144001
D.sim	2R	17439601	17439736	412	LTR	0	0
D.sim	2R	17833167	17833299	HOBO	TIR	0	0
D.sim	2R	18108076	18108200	TRANSIB2	TIR	0	0
D.sim	2R	19855528	19855657	HOBO	TIR	3	0.250008
D.sim	2R	20545765	20545898	DIVER2	LTR	0	0
D.sim	2R	20723073	20723205	ROO	LTR	6	1.18843
D.sim	3L	753465	753604	I	non-LTR	0	0
D.sim	3L	790862	790999	JUAN	non-LTR	0	0
D.sim	3L	877364	877672	HOBO	TIR	0	0
D.sim	3L	1288381	1290022	TC1	TIR	0	0
D.sim	3L	1886608	1886741	412	LTR	0	0
D.sim	3L	2249420	2249575	ROO	LTR	4	0.538654
D.sim	3L	3457992	3458130	DOC	non-LTR	2	0.238172
D.sim	3L	4915281	4915408	TRANSIB2	TIR	0	0
D.sim	3L	5107607	5107738	HOBO	TIR	0	0
D.sim	3L	5151124	5151266	FB	others	0	0
D.sim	3L	5291224	5291356	JUAN	non-LTR	0	0
D.sim	3L	5840619	5840752	ROO	LTR	1	0.360093
D.sim	3L	6516269	6516394	TC1	TIR	6	0.235298
D.sim	3L	6523957	6524087	ROO	LTR	6	1.00001
D.sim	3L	6600446	6600666	DVIR\TART	non-LTR	0	0
D.sim	3L	6611288	6611505	G5A	non-LTR	0	0
D.sim	3L	6870564	6871137	HOBO	TIR	14	0.281457
D.sim	3L	6884235	6884985	CIRCE	LTR	7	0.44463
D.sim	3L	7279631	7279844	JUAN	non-LTR	0	0
D.sim	3L	7288260	7288807	HOBO	TIR	0	0
D.sim	3L	7586724	7586985	TOM1	LTR	0	0
D.sim	3L	7833607	7833737	ROO	LTR	3	0.580038
D.sim	3L	7890065	7890197	ROO	LTR	11	0.387923
D.sim	3L	8101106	8101506	BLOOD	LTR	0	0
D.sim	3L	8661072	8661347	BURDOCK	LTR	0	0
D.sim	3L	8878206	8878329	TC1	TIR	2	0.0329877
D.sim	3L	9072494	9072684	TC1	TIR	0	0
D.sim	3L	9721171	9721293	TRANSIB2	TIR	0	0
D.sim	3L	9749034	9749164	I	non-LTR	2	0.0714255
D.sim	3L	9883955	9884080	TRANSIB2	TIR	1	0.0666639
D.sim	3L	11125107	11126025	TRANSIB1	TIR	1	0.0742616
D.sim	3L	11153395	11153845	TOM1	LTR	0	0
D.sim	3L	11234831	11234962	ROO	LTR	1	0.338796
D.sim	3L	12470578	12470702	TRANSIB2	TIR	19	0.490314
D.sim	3L	12636041	12636602	HOBO	TIR	0	0
D.sim	3L	12706586	12706858	I	non-LTR	0	0
D.sim	3L	12710557	12711081	1360	TIR	1	0.609619
D.sim	3L	12718698	12719085	TC1	TIR	2	0.584744
D.sim	3L	13333250	13333381	HOBO	TIR	0	0
D.sim	3L	14050247	14050375	HOBO	TIR	1	0.352827
D.sim	3L	14246093	14246224	HOBO	TIR	0	0
D.sim	3L	14846802	14846936	ROO	LTR	9	0.574667
D.sim	3L	15923747	15923871	BURDOCK	LTR	1	0.46428
D.sim	3L	16147751	16148465	TRANSIB2	TIR	0	0
D.sim	3L	16381079	16381220	JUAN	non-LTR	2	0.0233336
D.sim	3L	16405285	16405411	TRANSIB2	TIR	2	0.0848373
D.sim	3L	16458416	16458974	TC1	TIR	0	0
D.sim	3L	16729369	16730041	BARI1	TIR	0	0
D.sim	3L	17542998	17543133	ROO	LTR	0	0
D.sim	3L	17578555	17578689	HOBO	TIR	0	0
D.sim	3L	18010775	18011150	1360	TIR	2	0.155233
D.sim	3L	18106551	18106752	HOBO	TIR	0	0
D.sim	3L	18490983	18491117	1360	TIR	9	0.280462
D.sim	3L	18569100	18569972	TC1	TIR	2	0.0971131
D.sim	3L	18796432	18796765	JOCKEY	non-LTR	9	0.612593
D.sim	3L	18845293	18846251	DIVER	LTR	0	0
D.sim	3L	19030372	19030778	1360	TIR	8	0.501344
D.sim	3L	19119992	19120114	TRANSIB2	TIR	6	0.266668
D.sim	3L	19522625	19523774	BS	non-LTR	0	0
D.sim	3L	19706618	19706741	TRANSIB2	TIR	0	0
D.sim	3L	19798520	19798745	QUASIMODO	LTR	0	0
D.sim	3L	19801649	19801874	RT1B	non-LTR	0	0
D.sim	3L	20119819	20120590	TRANSIB2	TIR	3	0.160145
D.sim	3L	20157598	20157729	TC1	TIR	0	0
D.sim	3L	20617794	20617923	JUAN	non-LTR	0	0
D.sim	3L	20634782	20634912	HOBO	TIR	1	0.122125
D.sim	3L	21017759	21017885	DOC	non-LTR	1	0.146633
D.sim	3L	21177621	21178795	R1-2	non-LTR	2	0.249223
D.sim	3L	21359481	21359698	1360	TIR	0	0
D.sim	3L	21415829	21416260	G5	non-LTR	2	0.114552
D.sim	3L	21482098	21482326	INVADER4	LTR	0	0
D.sim	3L	21502178	21502309	HOBO	TIR	2	0.564034
D.sim	3R	1477432	1477784	DIVER2	LTR	4	0.10334
D.sim	3R	2135888	2136706	1360	TIR	2	0.202123
D.sim	3R	2247164	2248191	1360	TIR	9	1.17648
D.sim	3R	2673935	2674061	TRANSIB2	TIR	0	0
D.sim	3R	2799516	2800110	HOPPER	TIR	0	0
D.sim	3R	2840368	2841356	HOBO	TIR	0	0
D.sim	3R	3064574	3064905	G5	non-LTR	2	0.0154914
D.sim	3R	3221840	3221999	ROO	LTR	1	0.533336
D.sim	3R	4112172	4112288	JOCKEY2	non-LTR	0	0
D.sim	3R	4144820	4144949	HOBO	TIR	0	0
D.sim	3R	4496317	4496437	HOBO	TIR	2	0.147472
D.sim	3R	4548139	4548422	TRANSIB2	TIR	0	0
D.sim	3R	4997359	4997484	TRANSIB2	TIR	0	0
D.sim	3R	5131992	5132124	1360	TIR	2	0.289675
D.sim	3R	5233378	5233556	412	LTR	0	0
D.sim	3R	5619359	5619729	DIVER2	LTR	0	0
D.sim	3R	5967972	5968325	DIVER2	LTR	0	0
D.sim	3R	6061625	6061757	TRANSIB2	TIR	0	0
D.sim	3R	6084185	6084317	HOBO	TIR	0	0
D.sim	3R	6331305	6332203	FB	others	0	0
D.sim	3R	6575894	6576994	1360	TIR	1	0.176476
D.sim	3R	6651837	6651961	BURDOCK	LTR	0	0
D.sim	3R	6689372	6689542	TC1	TIR	0	0
D.sim	3R	6731110	6731611	HOPPER	TIR	4	0.307678
D.sim	3R	7065768	7066263	1360	TIR	5	1.82676
D.sim	3R	7134112	7134247	ROO	LTR	5	0.653728
D.sim	3R	7283894	7284022	HOBO	TIR	0	0
D.sim	3R	7367502	7367634	ROO	LTR	17	0.893337
D.sim	3R	7699355	7699488	HOBO	TIR	0	0
D.sim	3R	7919401	7919729	HOBO	TIR	0	0
D.sim	3R	7981409	7981540	ROO	LTR	13	0.67216
D.sim	3R	9196566	9197319	F	non-LTR	0	0
D.sim	3R	9604863	9605008	ROO	LTR	3	0.150789
D.sim	3R	9727229	9727416	HOBO	TIR	0	0
D.sim	3R	10298625	10298757	ROO	LTR	5	0.267129
D.sim	3R	10435009	10435129	HOBO	TIR	1	0.0440845
D.sim	3R	10541776	10541902	TRANSIB2	TIR	0	0
D.sim	3R	11336932	11337061	HOBO	TIR	0	0
D.sim	3R	11845617	11846272	TC1	TIR	3	0.142851
D.sim	3R	11929325	11929538	JUAN	non-LTR	0	0
D.sim	3R	12793003	12793133	TC1	TIR	0	0
D.sim	3R	12907612	12907771	I	non-LTR	4	0.144832
D.sim	3R	12914115	12914258	JUAN	non-LTR	0	0
D.sim	3R	13312355	13312732	TC1	TIR	0	0
D.sim	3R	13991359	13991809	HOBO	TIR	0	0
D.sim	3R	14653699	14653828	1360	TIR	0	0
D.sim	3R	14756103	14756228	TRANSIB2	TIR	0	0
D.sim	3R	14857874	14858006	TC1	TIR	2	0.0217844
D.sim	3R	17423469	17423593	TRANSIB2	TIR	0	0
D.sim	3R	17498975	17499104	HOBO	TIR	0	0
D.sim	3R	18280364	18280569	JUAN	non-LTR	0	0
D.sim	3R	18612406	18612537	HOBO	TIR	8	0.182856
D.sim	3R	18814420	18814978	HOPPER	TIR	2	0.150485
D.sim	3R	19274717	19274849	JUAN	non-LTR	1	0.162846
D.sim	3R	19361337	19361469	ROO	LTR	3	0.0740009
D.sim	3R	19372506	19374150	HB	TIR	10	0.487276
D.sim	3R	19621992	19622124	TC1	TIR	0	0
D.sim	3R	19785363	19785678	HOBO	TIR	0	0
D.sim	3R	21154321	21154451	TRANSIB2	TIR	0	0
D.sim	3R	21470704	21470837	TC1	TIR	2	0.0256507
D.sim	3R	21628136	21628489	TRANSIB2	TIR	1	0.0666639
D.sim	3R	22581642	22581848	HOBO	TIR	0	0
D.sim	3R	22788391	22788521	HOBO	TIR	0	0
D.sim	3R	23669266	23669401	412	LTR	1	0.142851
D.sim	3R	24635648	24635768	TRANSIB2	TIR	0	0
D.sim	3R	24734547	24734679	ACCORD	LTR	0	0
D.sim	3R	25453756	25453890	ROO	LTR	3	0.116049
D.sim	3R	25901790	25901917	HOBO	TIR	0	0
D.sim	3R	25948360	25948509	ROO	LTR	0	0
D.sim	X	820672	821065	FB	others	3	0.538452
D.sim	X	825012	825344	JOCKEY2	non-LTR	4	0.250008
D.sim	X	852694	852856	JOCKEY2	non-LTR	0	0
D.sim	X	867293	868387	1360	TIR	3	0.636377
D.sim	X	925345	926099	1360	TIR	7	2
D.sim	X	929098	929519	1360	TIR	7	1.18183
D.sim	X	1334919	1335334	HOBO	TIR	13	0.333318
D.sim	X	1431427	1431557	HOBO	TIR	0	0
D.sim	X	2035987	2036577	JUAN	non-LTR	0	0
D.sim	X	2623046	2623268	OPUS	LTR	0	0
D.sim	X	2953197	2953318	HOBO	TIR	8	0.842101
D.sim	X	3115095	3115269	TC1	TIR	0	0
D.sim	X	3375716	3375846	HOBO	TIR	0	0
D.sim	X	3504993	3505128	412	LTR	20	0.250008
D.sim	X	3638677	3638809	HOBO	TIR	0	0
D.sim	X	3856016	3856148	BARI1	TIR	0	0
D.sim	X	3950389	3950520	HOBO	TIR	2	1
D.sim	X	3980270	3980403	TRANSIB2	TIR	0	0
D.sim	X	4357216	4357346	HOBO	TIR	4	0.923065
D.sim	X	4392251	4392364	DBUZ\KEPLER	others	1	0.250003
D.sim	X	4786230	4786360	HOBO	TIR	6	0.863641
D.sim	X	4976365	4976494	HOBO	TIR	0	0
D.sim	X	4983001	4983173	TC1	TIR	0	0
D.sim	X	5364543	5364896	DIVER2	LTR	3	0.153839
D.sim	X	5603708	5603860	ROO	LTR	1	0.187506
D.sim	X	5657172	5657438	HOBO	TIR	4	0.470595
D.sim	X	6384290	6384617	1360	TIR	8	0.750634
D.sim	X	7044746	7044878	TRANSIB2	TIR	1	0.0833475
D.sim	X	7653547	7653919	FB	others	13	0.374998
D.sim	X	7746664	7746929	1731	LTR	5	0.0624976
D.sim	X	8478598	8478722	TRANSIB2	TIR	0	0
D.sim	X	8512681	8512809	TRANSIB3	TIR	0	0
D.sim	X	8658761	8658903	DMAU\MARINER	TIR	0	0
D.sim	X	8689783	8690750	X	non-LTR	1	0.0833475
D.sim	X	8970645	8970844	HOBO	TIR	1	0.0887797
D.sim	X	9084139	9084523	HOPPER	TIR	0	0
D.sim	X	9246046	9246171	TRANSIB2	TIR	0	0
D.sim	X	9250240	9250368	HOBO	TIR	0	0
D.sim	X	9320982	9321119	JUAN	non-LTR	0	0
D.sim	X	10294876	10294996	DBUZ\KEPLER	others	0	0
D.sim	X	10680639	10680771	TC1	TIR	7	0.553717
D.sim	X	10699975	10700179	TC1	TIR	0	0
D.sim	X	10773731	10773864	ROO	LTR	7	1.35713
D.sim	X	11290731	11290856	HOBO	TIR	0	0
D.sim	X	11370621	11370754	TABOR	LTR	10	1.04762
D.sim	X	11398021	11398150	HOBO	TIR	0	0
D.sim	X	11520281	11520460	HOBO	TIR	0	0
D.sim	X	11561532	11561632	HOBO	TIR	0	0
D.sim	X	11802380	11802566	HOBO	TIR	9	0.529417
D.sim	X	11887213	11887319	DVIR\TART	non-LTR	4	3.17366
D.sim	X	11969136	11969293	DVIR\TART	non-LTR	2	0.911521
D.sim	X	11986359	11986764	S2	TIR	2	0.322189
D.sim	X	12127119	12127246	ROO	LTR	13	0.277777
D.sim	X	12479344	12479480	DBUZ\KEPLER	others	2	0.266669
D.sim	X	12755845	12755978	ROO	LTR	3	0.357142
D.sim	X	12998790	13000450	ROOA	LTR	0	0
D.sim	X	13051815	13051915	DVIR\TART	non-LTR	0	0
D.sim	X	13415627	13415751	BURDOCK	LTR	0	0
D.sim	X	13652534	13652849	HOBO	TIR	0	0
D.sim	X	13745122	13745248	HOBO	TIR	0	0
D.sim	X	13949316	13949450	ROO	LTR	9	0.428567
D.sim	X	14048846	14048981	ROO	LTR	9	0.64706
D.sim	X	14077110	14077260	HB	TIR	0	0
D.sim	X	14214471	14214598	ROO	LTR	10	1.01408
D.sim	X	14267989	14268203	JUAN	non-LTR	3	0.0624976
D.sim	X	14275266	14275403	BLOOD	LTR	0	0
D.sim	X	14441584	14442271	297	LTR	13	4.6019
D.sim	X	14544954	14545414	HB	TIR	5	0.165358
D.sim	X	14631595	14631718	TC1	TIR	0	0
D.sim	X	14703600	14705573	IVK	non-LTR	10	0.99835
D.sim	X	15201988	15202118	TRANSIB2	TIR	0	0
D.sim	X	15233486	15234583	HB	TIR	1	0.104672
D.sim	X	15741495	15742508	TC1	TIR	2	0.491106
D.sim	X	15997564	15997721	CR1A	non-LTR	13	4.42934
D.sim	X	16004922	16007257	297	LTR	9	7.0495
D.sim	X	16219794	16219930	JUAN	non-LTR	0	0
D.sim	X	16325077	16325229	I	non-LTR	0	0
D.sim	X	16910590	16910710	MCCLINTOCK	LTR	0	0
D.sim	X	16991373	16991671	DBUZ\KEPLER	others	0	0
D.sim	X	17021715	17021841	ACCORD	LTR	3	0.055553
D.sim	X	17173019	17173149	HOBO	TIR	0	0
D.sim	X	17897361	17897605	INVADER3	LTR	1	0.0666639
D.sim	X	17946268	17946392	TRANSIB2	TIR	0	0
D.sim	X	18134873	18135015	TC1	TIR	0	0
D.sim	X	18194086	18194220	ROO	LTR	2	0.153848
D.sim	X	18210199	18210335	DOC	non-LTR	16	1.59091
D.mel	2L	665214	665374	blood	LTR	1	0.0822638
D.mel	2L	711643	711817	flea	LTR	0	0
D.mel	2L	1090878	1091024	mdg1	LTR	1	0.180564
D.mel	2L	1234576	1234755	Tabor	LTR	3	0.249984
D.mel	2L	1474949	1475268	HMS-Beagle	LTR	0	0
D.mel	2L	1658777	1658940	S	TIR	0	0
D.mel	2L	1848412	1848540	I	non-LTR	0	0
D.mel	2L	1901198	1901364	roo	LTR	15	0.977042
D.mel	2L	1905159	1905285	FB	others	4	0.394909
D.mel	2L	2013469	2013630	roo	LTR	20	1.31511
D.mel	2L	3118110	3118275	Transpac	LTR	0	0
D.mel	2L	3339637	3339792	Tirant	LTR	0	0
D.mel	2L	4081103	4081255	hopper	TIR	0	0
D.mel	2L	4154509	4154677	roo	LTR	15	0.840881
D.mel	2L	4746680	4746803	copia	LTR	0	0
D.mel	2L	5479665	5479813	412	LTR	0	0
D.mel	2L	5635331	5635486	Hobo	TIR	0	0
D.mel	2L	5676230	5676385	roo	LTR	10	2.00002
D.mel	2L	5701980	5702119	Burdock	LTR	0	0
D.mel	2L	5724260	5724429	1360	TIR	0	0
D.mel	2L	5794278	5794438	FB	others	1	0.0646467
D.mel	2L	6136472	6136703	Hobo	TIR	6	0.681595
D.mel	2L	6188287	6188459	opus	LTR	0	0
D.mel	2L	6284229	6284377	roo	LTR	6	1.02458
D.mel	2L	6530899	6531066	mdg3	LTR	0	0
D.mel	2L	6609838	6610011	297	LTR	0	0
D.mel	2L	6647166	6647313	Juan	non-LTR	0	0
D.mel	2L	7882167	7882317	P	TIR	0	0
D.mel	2L	8601836	8601989	Hobo	TIR	0	0
D.mel	2L	9139289	9139479	blood	LTR	0	0
D.mel	2L	9177544	9177695	pogo	TIR	0	0
D.mel	2L	9389623	9389791	roo	LTR	12	0.772733
D.mel	2L	9466160	9466297	Hobo	TIR	1	0.0665117
D.mel	2L	9658416	9658591	297	LTR	1	0.235294
D.mel	2L	9950070	9950214	roo	LTR	3	0.74971
D.mel	2L	10869142	10869299	blood	LTR	1	0.0624975
D.mel	2L	11358475	11358638	Tirant	LTR	0	0
D.mel	2L	11578780	11578947	copia	LTR	2	0.285719
D.mel	2L	11688914	11689062	opus	LTR	1	0.0519276
D.mel	2L	11891147	11891309	pogo	TIR	0	0
D.mel	2L	12143023	12143190	copia	LTR	2	0.0869657
D.mel	2L	12332573	12332740	mdg1	LTR	0	0
D.mel	2L	12341715	12341779	jockey	non-LTR	0	0
D.mel	2L	12525465	12525628	412	LTR	1	0.00964423
D.mel	2L	12622034	12622164	Quasimodo	LTR	0	0
D.mel	2L	12753844	12754011	blood	LTR	0	0
D.mel	2L	12903921	12904088	297	LTR	0	0
D.mel	2L	12905452	12905601	17.6	LTR	0	0
D.mel	2L	13042805	13042973	blood	LTR	3	0.223736
D.mel	2L	13310373	13310539	blood	LTR	0	0
D.mel	2L	13345280	13345440	Tabor	LTR	4	0.132854
D.mel	2L	13446177	13446348	1360	TIR	0	0
D.mel	2L	13534776	13534947	flea	LTR	2	0.453174
D.mel	2L	13557016	13557147	flea	LTR	0	0
D.mel	2L	13850798	13850961	roo	LTR	7	1.87781
D.mel	2L	14262751	14262897	pogo	TIR	0	0
D.mel	2L	16227804	16227977	copia	LTR	3	0.0893096
D.mel	2L	16685177	16685312	P	TIR	0	0
D.mel	2L	17100060	17100209	297	LTR	0	0
D.mel	2L	17121366	17121517	roo	LTR	11	0.57033
D.mel	2L	17208635	17208782	Hobo	TIR	1	0.0083377
D.mel	2L	17445460	17445617	FB	others	6	0.153224
D.mel	2L	17532874	17533004	Tabor	LTR	0	0
D.mel	2L	17693128	17693221	Hobo	TIR	1	0.0494342
D.mel	2L	17961731	17961917	Hobo	TIR	0	0
D.mel	2L	18454591	18454751	1360	TIR	10	0.787677
D.mel	2L	18570430	18570604	FB	others	0	0
D.mel	2L	18729394	18729523	pogo	TIR	0	0
D.mel	2L	19085160	19085332	invader4	LTR	0	0
D.mel	2L	19167487	19167634	1360	TIR	0	0
D.mel	2L	19212224	19212378	flea	LTR	3	0.440579
D.mel	2L	19415044	19415213	pogo	TIR	0	0
D.mel	2R	9408154	9408289	FB	others	0	0
D.mel	2R	9685966	9686113	I	non-LTR	0	0
D.mel	2R	9831644	9831809	Stalker2	LTR	0	0
D.mel	2R	9861732	9861894	P	TIR	0	0
D.mel	2R	9870911	9871066	roo	LTR	5	0.60202
D.mel	2R	9904494	9904659	roo	LTR	6	0.706507
D.mel	2R	9950655	9950824	roo	LTR	8	1.63444
D.mel	2R	10618376	10618524	P	TIR	0	0
D.mel	2R	10763589	10763753	blood	LTR	6	0.0678168
D.mel	2R	11029985	11030144	Hobo	TIR	0	0
D.mel	2R	11338881	11339035	3S18	LTR	0	0
D.mel	2R	11394062	11394229	pogo	TIR	0	0
D.mel	2R	11597594	11597761	Tirant	LTR	0	0
D.mel	2R	11959686	11959852	copia	LTR	10	0.273646
D.mel	2R	12102689	12102841	Juan	non-LTR	0	0
D.mel	2R	12319796	12319970	invader4	LTR	0	0
D.mel	2R	12419513	12419576	jockey	non-LTR	0	0
D.mel	2R	12809453	12809632	flea	LTR	1	0.285719
D.mel	2R	13054104	13054267	Burdock	LTR	0	0
D.mel	2R	13086356	13086511	roo	LTR	10	1.21043
D.mel	2R	13127508	13127671	diver	LTR	0	0
D.mel	2R	13288852	13289003	Tabor	LTR	0	0
D.mel	2R	13403453	13403621	Burdock	LTR	0	0
D.mel	2R	13544890	13545055	roo	LTR	8	1.34754
D.mel	2R	13622929	13623074	P	TIR	1	0.191125
D.mel	2R	13673911	13674066	Hobo	TIR	0	0
D.mel	2R	13696699	13696861	Hobo	TIR	0	0
D.mel	2R	13938090	13938249	FB	others	0	0
D.mel	2R	14078288	14078433	hopper	TIR	0	0
D.mel	2R	14089730	14089866	3S18	LTR	0	0
D.mel	2R	14414084	14414232	blood	LTR	0	0
D.mel	2R	14921458	14921580	pogo	TIR	0	0
D.mel	2R	15005096	15005157	BS	non-LTR	4	0.0299085
D.mel	2R	15300827	15300978	412	LTR	3	0.0990445
D.mel	2R	15336515	15336660	roo	LTR	9	1.25507
D.mel	2R	16151554	16151718	Tirant	LTR	0	0
D.mel	2R	16460501	16460616	springer	LTR	0	0
D.mel	2R	16739447	16739600	roo	LTR	8	1.07407
D.mel	2R	17200945	17201099	Juan	non-LTR	0	0
D.mel	2R	17223778	17223950	mdg3	LTR	2	0.249984
D.mel	2R	17242712	17242865	copia	LTR	0	0
D.mel	2R	17315297	17315458	1360	TIR	0	0
D.mel	2R	17389125	17389298	blood	LTR	0	0
D.mel	2R	17896138	17896318	297	LTR	10	1.1298
D.mel	2R	18342695	18342747	pogo	TIR	0	0
D.mel	2R	18413337	18413483	S	TIR	0	0
D.mel	2R	18931893	18932056	roo	LTR	13	1.07394
D.mel	2R	19188176	19188351	Tirant	LTR	0	0
D.mel	2R	19319844	19319992	roo	LTR	5	0.249984
D.mel	2R	19650337	19650488	copia	LTR	4	0.234142
D.mel	2R	19702277	19702438	roo	LTR	15	1.64228
D.mel	2R	19728767	19728880	297	LTR	0	0
D.mel	2R	20110827	20110995	pogo	TIR	0	0
D.mel	2R	20538495	20538605	blood	LTR	8	0.394909
D.mel	2R	20589697	20589844	S	TIR	0	0
D.mel	2R	20801339	20801507	roo	LTR	12	0.235011
D.mel	2R	21478562	21478709	FB	others	0	0
D.mel	2R	21612262	21612435	mdg1	LTR	1	0.0448982
D.mel	2R	21645520	21645665	pogo	TIR	0	0
D.mel	2R	21848125	21848254	Juan	non-LTR	0	0
D.mel	2R	21962580	21962749	mdg3	LTR	3	0.307714
D.mel	2R	22027618	22027761	roo	LTR	9	0.749995
D.mel	2R	22053307	22053483	hopper	TIR	0	0
D.mel	2R	22317173	22317317	BS	non-LTR	0	0
D.mel	2R	22356500	22356650	Hobo	TIR	4	0.129031
D.mel	2R	22356768	22356936	Burdock	LTR	5	0.259028
D.mel	2R	22864332	22864477	roo	LTR	10	0.790046
D.mel	2R	23202890	23203032	Ivk	non-LTR	0	0
D.mel	2R	23508671	23508833	Hobo	TIR	2	0.199335
D.mel	2R	24186649	24186814	P	TIR	1	0.118632
D.mel	2R	24293986	24294136	P	TIR	0	0
D.mel	2R	24434817	24434985	copia	LTR	0	0
D.mel	2R	24459381	24459551	roo	LTR	9	0.444425
D.mel	3L	346366	346630	Burdock	LTR	0	0
D.mel	3L	519727	519864	FB	others	3	0.492786
D.mel	3L	938407	938581	297	LTR	0	0
D.mel	3L	947890	948051	hopper	TIR	0	0
D.mel	3L	1106829	1106985	Hobo	TIR	0	0
D.mel	3L	1329382	1329553	pogo	TIR	0	0
D.mel	3L	1583076	1583235	3S18	LTR	2	0.0158574
D.mel	3L	1684875	1685044	pogo	TIR	1	0.154986
D.mel	3L	1929137	1929299	ZAM	LTR	0	0
D.mel	3L	2002953	2003133	pogo	TIR	0	0
D.mel	3L	2076049	2076213	pogo	TIR	0	0
D.mel	3L	2130362	2130473	Hobo	TIR	0	0
D.mel	3L	2210144	2210248	opus	LTR	0	0
D.mel	3L	2355669	2355790	flea	LTR	4	0.285719
D.mel	3L	3090495	3090647	Tirant	LTR	3	0.0775492
D.mel	3L	3494088	3494303	roo	LTR	12	1.376
D.mel	3L	3738129	3738282	hopper	TIR	1	0.196578
D.mel	3L	3798529	3798696	1360	TIR	0	0
D.mel	3L	3966946	3967083	412	LTR	0	0
D.mel	3L	4438697	4438874	opus	LTR	0	0
D.mel	3L	4605532	4605665	3S18	LTR	0	0
D.mel	3L	4635014	4635186	pogo	TIR	1	0.189359
D.mel	3L	4682031	4682201	opus	LTR	2	0.166024
D.mel	3L	5355312	5355474	P	TIR	0	0
D.mel	3L	5393408	5393679	HMS-Beagle	LTR	0	0
D.mel	3L	5395865	5396037	opus	LTR	2	0.142843
D.mel	3L	5438694	5438864	hopper	TIR	0	0
D.mel	3L	5914182	5914353	copia	LTR	2	0.281165
D.mel	3L	5984053	5984201	blood	LTR	0	0
D.mel	3L	5994699	5994861	pogo	TIR	0	0
D.mel	3L	6522692	6522852	flea	LTR	3	0.73275
D.mel	3L	6668096	6668277	roo	LTR	7	0.615928
D.mel	3L	6918098	6918260	I	non-LTR	0	0
D.mel	3L	7079627	7079783	roo	LTR	7	0.688906
D.mel	3L	7295629	7295796	Tabor	LTR	9	0.0468718
D.mel	3L	7314637	7314783	hopper	TIR	7	0.249984
D.mel	3L	7991822	7991976	roo	LTR	10	0.771322
D.mel	3L	8013403	8013556	Hobo	TIR	2	0.4058
D.mel	3L	8569881	8570031	roo	LTR	13	0.930541
D.mel	3L	8912702	8912843	Tirant	LTR	1	0.143603
D.mel	3L	9015051	9015240	springer	LTR	0	0
D.mel	3L	9096287	9096430	I	non-LTR	0	0
D.mel	3L	9190566	9190737	Transpac	LTR	0	0
D.mel	3L	9566295	9566467	roo	LTR	2	0.400013
D.mel	3L	9712812	9712968	1360	TIR	0	0
D.mel	3L	9858209	9858370	pogo	TIR	0	0
D.mel	3L	9864923	9865074	Bari1	TIR	0	0
D.mel	3L	10283412	10283569	roo	LTR	6	0.85714
D.mel	3L	10289026	10289190	Tirant	LTR	0	0
D.mel	3L	10368171	10368351	HMS-Beagle	LTR	2	0.100735
D.mel	3L	10474456	10474589	pogo	TIR	1	0.348426
D.mel	3L	10506722	10506900	hopper	TIR	0	0
D.mel	3L	10551448	10551626	pogo	TIR	0	0
D.mel	3L	10644741	10644874	Juan	non-LTR	1	0.0679585
D.mel	3L	10675395	10675562	copia	LTR	0	0
D.mel	3L	10973516	10973674	roo	LTR	20	1.37874
D.mel	3L	11214410	11214574	1360	TIR	0	0
D.mel	3L	11684809	11684968	P	TIR	1	0.128424
D.mel	3L	11801201	11801362	Stalker2	LTR	0	0
D.mel	3L	11819103	11819252	17.6	LTR	1	0.120097
D.mel	3L	12073783	12073961	3S18	LTR	1	0.152001
D.mel	3L	12707806	12707883	jockey	non-LTR	0	0
D.mel	3L	12730651	12730817	1360	TIR	1	0.130949
D.mel	3L	12798998	12799118	FB	others	1	0.100842
D.mel	3L	13067240	13067355	412	LTR	0	0
D.mel	3L	13142148	13142316	412	LTR	0	0
D.mel	3L	13619412	13619577	copia	LTR	1	0.177105
D.mel	3L	13625311	13625473	412	LTR	0	0
D.mel	3L	13750845	13751011	412	LTR	1	0.249984
D.mel	3L	13893900	13894068	flea	LTR	3	0.0494342
D.mel	3L	14220983	14221148	Burdock	LTR	2	0.604299
D.mel	3L	14396960	14397084	BS	non-LTR	3	0.225289
D.mel	3L	14714936	14715093	Max	LTR	0	0
D.mel	3L	14822804	14822962	mdg1	LTR	0	0
D.mel	3L	15026656	15026777	roo	LTR	1	0.0203941
D.mel	3L	15465734	15465890	mdg3	LTR	2	0.416076
D.mel	3L	15681495	15681659	pogo	TIR	0	0
D.mel	3L	16756283	16756346	X	non-LTR	0	0
D.mel	3L	16884589	16884759	297	LTR	0	0
D.mel	3L	16908844	16908993	roo	LTR	8	0.676665
D.mel	3L	16973340	16973497	S	TIR	15	0.167371
D.mel	3L	17134751	17134900	mdg1	LTR	0	0
D.mel	3L	17161633	17161773	Hobo	TIR	1	0.176954
D.mel	3L	17245743	17245896	P	TIR	2	0.262157
D.mel	3L	17290717	17290878	roo	LTR	5	1.09889
D.mel	3L	17341829	17342001	diver	LTR	1	0.083014
D.mel	3L	17576659	17576790	P	TIR	0	0
D.mel	3L	17857566	17857747	HB	TIR	0	0
D.mel	3L	17969199	17969330	P	TIR	0	0
D.mel	3L	18233762	18233921	1360	TIR	0	0
D.mel	3L	18258958	18259134	roo	LTR	16	0.595819
D.mel	3L	18380173	18380323	roo	LTR	15	0.547437
D.mel	3R	9861168	9861324	roo	LTR	9	1.40003
D.mel	3R	10026192	10026344	FB	others	0	0
D.mel	3R	10423406	10423570	412	LTR	0	0
D.mel	3R	10470347	10470498	roo	LTR	13	1.49972
D.mel	3R	11262045	11262200	opus	LTR	0	0
D.mel	3R	11553609	11553776	hopper	TIR	0	0
D.mel	3R	11568630	11568703	BS	non-LTR	8	0.0571993
D.mel	3R	12054499	12054668	412	LTR	0	0
D.mel	3R	12134375	12134536	diver	LTR	0	0
D.mel	3R	12369903	12370067	297	LTR	9	0.583336
D.mel	3R	12522994	12523175	roo	LTR	10	0.500014
D.mel	3R	12540858	12541010	Hobo	TIR	0	0
D.mel	3R	12564987	12565143	blood	LTR	5	0.71523
D.mel	3R	12802399	12802542	blood	LTR	0	0
D.mel	3R	12947346	12947513	roo	LTR	12	0.571422
D.mel	3R	13118970	13119104	jockey	non-LTR	1	0.249984
D.mel	3R	13436583	13436740	I	non-LTR	0	0
D.mel	3R	13852389	13852567	mdg1	LTR	3	0.193782
D.mel	3R	14101742	14101919	blood	LTR	0	0
D.mel	3R	14205591	14205745	roo	LTR	15	1.13336
D.mel	3R	14567515	14567668	412	LTR	4	0.590116
D.mel	3R	14710886	14711031	297	LTR	9	0.563448
D.mel	3R	14857257	14857421	Hobo	TIR	0	0
D.mel	3R	15002998	15003161	Hobo	TIR	1	0.249984
D.mel	3R	15048518	15048668	Hobo	TIR	1	0.142843
D.mel	3R	15524360	15524531	pogo	TIR	1	0.107725
D.mel	3R	15565073	15565256	roo	LTR	16	1.06539
D.mel	3R	15703348	15703496	I	non-LTR	0	0
D.mel	3R	15938159	15938333	copia	LTR	8	0.548168
D.mel	3R	15938273	15938344	jockey	non-LTR	8	0.553426
D.mel	3R	15955496	15955660	1360	TIR	0	0
D.mel	3R	16176234	16176385	Ivk	non-LTR	6	0.199335
D.mel	3R	16280031	16280172	1360	TIR	0	0
D.mel	3R	16511104	16511255	Hobo	TIR	0	0
D.mel	3R	16539061	16539215	blood	LTR	1	0.0498435
D.mel	3R	16581811	16581939	jockey	non-LTR	6	0.191218
D.mel	3R	16987060	16987230	pogo	TIR	0	0
D.mel	3R	17095869	17096041	17.6	LTR	2	0.0833249
D.mel	3R	17464857	17465028	Burdock	LTR	0	0
D.mel	3R	17643448	17643606	blood	LTR	3	0.222823
D.mel	3R	17996479	17996641	412	LTR	0	0
D.mel	3R	18098782	18098947	roo	LTR	11	1.17336
D.mel	3R	18155301	18155469	jockey	non-LTR	4	0.210543
D.mel	3R	18397834	18397998	S	TIR	0	0
D.mel	3R	18543018	18543187	roo	LTR	8	0.625004
D.mel	3R	18635985	18636139	roo	LTR	4	0.261168
D.mel	3R	18698750	18698909	roo	LTR	8	0.492526
D.mel	3R	18740054	18740208	P	TIR	0	0
D.mel	3R	18787249	18787426	roo	LTR	6	0.428562
D.mel	3R	19187085	19187243	roo	LTR	5	1.11592
D.mel	3R	19984281	19984437	jockey	non-LTR	0	0
D.mel	3R	20237724	20237861	blood	LTR	1	0.285719
D.mel	3R	20238406	20238571	mdg1	LTR	0	0
D.mel	3R	20242443	20242612	Tabor	LTR	1	0.128424
D.mel	3R	20402848	20403017	pogo	TIR	0	0
D.mel	3R	20418256	20418401	I	non-LTR	1	0.142843
D.mel	3R	20497264	20497436	hopper	TIR	1	0.0916691
D.mel	3R	20826525	20826689	roo	LTR	0	0
D.mel	3R	21242942	21243083	412	LTR	1	0.290192
D.mel	3R	21561745	21561916	Tirant	LTR	0	0
D.mel	3R	21588953	21589107	flea	LTR	5	0.364353
D.mel	3R	21799238	21799394	copia	LTR	7	0.147054
D.mel	3R	21816178	21816316	Hobo	TIR	0	0
D.mel	3R	22238635	22238700	jockey	non-LTR	0	0
D.mel	3R	22369971	22370105	S	TIR	1	0.0118919
D.mel	3R	22594156	22594322	FB	others	0	0
D.mel	3R	22666556	22666711	P	TIR	8	0.312934
D.mel	3R	22668393	22668552	FB	others	0	0
D.mel	3R	23047712	23047856	mdg1	LTR	1	0.185574
D.mel	3R	23980281	23980447	opus	LTR	5	1.88065
D.mel	3R	24438335	24438520	Burdock	LTR	0	0
D.mel	3R	24477816	24477970	hopper	TIR	0	0
D.mel	3R	25173449	25173621	1360	TIR	0	0
D.mel	3R	25226672	25226842	roo	LTR	4	0.119029
D.mel	3R	25455980	25456140	flea	LTR	2	0.203662
D.mel	3R	25552891	25553047	Hobo	TIR	0	0
D.mel	3R	25692704	25692855	Hobo	TIR	4	0.0902485
D.mel	3R	25864893	25865067	412	LTR	0	0
D.mel	3R	26438822	26438999	3S18	LTR	0	0
D.mel	3R	26545474	26545629	FB	others	0	0
D.mel	3R	26981920	26982092	roo	LTR	0	0
D.mel	3R	26992038	26992202	412	LTR	0	0
D.mel	3R	27782344	27782519	blood	LTR	1	0.0923977
D.mel	3R	27824243	27824420	opus	LTR	0	0
D.mel	3R	27910484	27910650	mdg3	LTR	0	0
D.mel	3R	28092034	28092186	I	non-LTR	0	0
D.mel	3R	28161469	28161621	412	LTR	0	0
D.mel	3R	28354022	28354194	Stalker2	LTR	1	0.0514017
D.mel	3R	28648751	28648915	blood	LTR	0	0
D.mel	3R	29158041	29158184	P	TIR	0	0
D.mel	3R	29373625	29373783	Hobo	TIR	0	0
D.mel	3R	29446606	29446659	F	non-LTR	0	0
D.mel	3R	29446968	29447123	297	LTR	0	0
D.mel	3R	29540383	29540545	Hobo	TIR	0	0
D.mel	3R	29657679	29657822	Max	LTR	0	0
D.mel	3R	30538752	30538920	rover	LTR	2	0.0104607
D.mel	3R	30569139	30569302	mdg1	LTR	0	0
D.mel	3R	30863885	30864012	roo	LTR	5	0.696816
D.mel	3R	30990415	30990580	ZAM	LTR	0	0
D.mel	3R	31036478	31036611	copia	LTR	11	1.00001
D.mel	3R	31466609	31466768	roo	LTR	7	1.09235
D.mel	3R	31514663	31514821	Tirant	LTR	0	0
D.mel	X	451497	451669	Transpac	LTR	0	0
D.mel	X	878041	878199	roo	LTR	8	0.999984
D.mel	X	976499	976664	copia	LTR	0	0
D.mel	X	1197805	1197965	mdg3	LTR	0	0
D.mel	X	1530240	1530387	roo	LTR	8	1.33332
D.mel	X	2336547	2336717	Burdock	LTR	2	0.0043271
D.mel	X	3123788	3123940	roo	LTR	10	1.2857
D.mel	X	4723849	4724000	I	non-LTR	10	0.311758
D.mel	X	4744254	4744434	roo	LTR	0	0
D.mel	X	5192754	5192920	Hobo	TIR	0	0
D.mel	X	5805885	5806026	412	LTR	0	0
D.mel	X	5887651	5887781	Transpac	LTR	3	0.0133351
D.mel	X	6143114	6143276	roo	LTR	3	0.166671
D.mel	X	6355118	6355271	Burdock	LTR	0	0
D.mel	X	6381718	6381778	blood	LTR	0	0
D.mel	X	6402873	6403024	Tirant	LTR	0	0
D.mel	X	6868116	6868275	P	TIR	9	0.644
D.mel	X	7050510	7050679	roo	LTR	5	0.854006
D.mel	X	7272450	7272598	roo	LTR	1	0.0777201
D.mel	X	7711471	7711609	Hobo	TIR	0	0
D.mel	X	7782423	7782643	Hobo	TIR	2	0.16667
D.mel	X	8194170	8194326	roo	LTR	10	0.80001
D.mel	X	8349521	8349679	jockey	non-LTR	0	0
D.mel	X	9332820	9332979	Hobo	TIR	1	0.19641
D.mel	X	9824172	9824354	blood	LTR	0	0
D.mel	X	9951235	9951277	jockey	non-LTR	0	0
D.mel	X	9983561	9983707	roo	LTR	8	0.600003
D.mel	X	10112888	10113023	FB	others	0	0
D.mel	X	10508710	10508873	hopper	TIR	1	0.16667
D.mel	X	10533298	10533473	pogo	TIR	0	0
D.mel	X	10680299	10680446	roo	LTR	6	1
D.mel	X	10740172	10740334	roo	LTR	0	0
D.mel	X	10747100	10747262	pogo	TIR	0	0
D.mel	X	11215231	11215310	412	LTR	0	0
D.mel	X	11275187	11275339	roo	LTR	10	0.65681
D.mel	X	11807531	11807691	P	TIR	0	0
D.mel	X	12041484	12041642	297	LTR	6	1.24998
D.mel	X	12339601	12339759	X	non-LTR	0	0
D.mel	X	12343256	12343398	412	LTR	0	0
D.mel	X	12353814	12353875	F	non-LTR	0	0
D.mel	X	12386454	12386619	roo	LTR	1	0.749995
D.mel	X	12468804	12468967	pogo	TIR	1	0.16188
D.mel	X	12704320	12704486	pogo	TIR	7	0.316688
D.mel	X	12866588	12866744	jockey	non-LTR	0	0
D.mel	X	12875548	12875714	roo	LTR	8	0.45943
D.mel	X	13130662	13130831	P	TIR	0	0
D.mel	X	13284773	13284927	P	TIR	6	0.508834
D.mel	X	13447588	13447761	blood	LTR	0	0
D.mel	X	13840342	13840490	Transpac	LTR	0	0
D.mel	X	13955128	13955282	P	TIR	0	0
D.mel	X	14313909	14314070	1731	LTR	0	0
D.mel	X	14399583	14399770	Tirant	LTR	0	0
D.mel	X	14409032	14409195	roo	LTR	5	0.428562
D.mel	X	14564549	14564713	pogo	TIR	0	0
D.mel	X	14576157	14576312	412	LTR	0	0
D.mel	X	14668920	14669047	1360	TIR	0	0
D.mel	X	14804904	14805064	FB	others	0	0
D.mel	X	15025968	15026121	FB	others	0	0
D.mel	X	15156371	15156533	mdg3	LTR	0	0
D.mel	X	15442170	15442312	I	non-LTR	0	0
D.mel	X	15531368	15531532	pogo	TIR	0	0
D.mel	X	15537264	15537420	mdg3	LTR	0	0
D.mel	X	15869680	15869834	pogo	TIR	0	0
D.mel	X	15894213	15894363	mdg3	LTR	0	0
D.mel	X	16857024	16857189	pogo	TIR	0	0
D.mel	X	17425225	17425394	pogo	TIR	1	0.333321
D.mel	X	17482429	17482564	Tirant	LTR	0	0
D.mel	X	17487884	17488034	FB	others	0	0
D.mel	X	17516108	17516264	roo	LTR	12	1.8
D.mel	X	17961300	17961443	412	LTR	0	0
D.mel	X	18009093	18009246	jockey	non-LTR	0	0
D.mel	X	18180197	18180351	412	LTR	0	0
D.mel	X	18187986	18188092	jockey	non-LTR	0	0
D.mel	X	18193678	18193848	hopper	TIR	0	0
D.mel	X	18239102	18239252	jockey	non-LTR	0	0
D.mel	X	18409389	18409542	BS	non-LTR	9	0.521546
D.mel	X	18412136	18412295	roo	LTR	6	0.16667
D.mel	X	18471097	18471256	Juan	non-LTR	0	0
D.mel	X	18616732	18616877	297	LTR	10	0.333321
D.mel	X	18737092	18737247	roo	LTR	12	1.14286
