# Supplementary material for: Pervasive epigenetic effects of Drosophila euchromatic transposable elements impact their evolution
Source: eLife. 2017 Jul 11;6:e25762. doi: 10.7554/eLife.25762 (PMC5505702; doi:10.7554/eLife.25762)
Supplement: Figure 9—source data 1. — DOI: http://dx.doi.org/10.7554/eLife.25762.027 [file elife-25762-fig9-data1.xlsx]

## Sheet: Sheet1
		D. melanogaster						D. simulans
			expression rank						expression rank
gene	Su/E(var)	FBgn	RAL315 rep1	RAL315 rep2	RAL360 rep1	RAL360 rep2		FBgn	Dsim rep1	Dsim rep2	z-score	References
dosage dependent Su(var)/E(var)
E2f1	E(var)	FBgn0011766	2689	2113	1950	2530		FBgn0191453	1641	2014	1.557	Dorn et al. 1993, Seum et al. 1996
JIL-1	E(var)	FBgn0020412	2666	1836	1690	1952		FBgn0184555	1758	3826	0.255438	Ebert et al. 2004, Deng et al. 2010
Usp47	E(var)	FBgn0016756	2664	2038	1916	2082		FBgn0185593	2277	1684	1.17823	Henchoz et al. 1996
HP1a	Su(var)	FBgn0003607	198	137	131	128		FBgn0264923	158	243	0.766439	Eissenberg et al. 1990, 1992
HP2	Su(var)	FBgn0026427	5098	4569	4815	5154		FBgn0196955	4583	7835	-0.00764343	Shaffer etla. 2002
JUMU	Su(var)	FBgn0015396	2198	1285	946	945		FBgn0190211	834	3052	0.100472	Strodicke et al. 2000, Hofmann et al. 2009
Su(var)3-3	Su(var)	FBgn0260397	2952	2195	3453	3217		FBgn0186534	3548	4249	-1.72273	Rudolph et al. 2007
Su(var)3-7	Su(var)	FBgn0003598	1520	1492	2185	2043		FBgn0190403	1556	6309	-0.543364	Reuter et al. 1990, Ebert et al. 2004
Su(var)3-9	Su(var)	FBgn0263755	3530	2860	2178	2059		FBgn0191841	337	283	8.06371	Reuter et al. 1986, Schotta et al. 2002
SuUR	Su(var)	FBgn0025355	11298	11055.5	11624	11533		FBgn0261711	4024	6435	1.87678	Belyaeva et al. 2003
Methyltransferase
Su(var)3-9	Su(var)	FBgn0263755	3530	2860	2178	2059		FBgn0191841	337	283	8.06371	Reuter et al. 1986, Schotta et al. 2002
eggless	Su(var)	FBgn0086908	4252	3819	3620	3414		FBgn0196235	4689	3224	-0.0665008	Seum et al. 2007
G9a	Su(var)	FBgn0040372	5026	5317	4981	5191		FBgn0085960	4976.5	6656.5	-0.383212	Mis et al. 2006
Hmt4-20	Su(var)	FBgn0025639	3456	3105	2155	2690		FBgn0188081	2181	3320	0.938401	Schotta et al. 2004
Other Su(var)/E(var)
Hel25E	E(var)	FBgn0014189	169	146	127	125		FBgn0183720	149	128	1.02367	Eberl et al. 1997
Trl	E(var)	FBgn0013263	5867	4504	5290	5755		FBgn0184331	6791	6503	-2.64815	Weiler et al. 2007
ADD1	Su(var)	FBgn0026573	3027	2599	2943	3002		FBgn0182591	3853	5189	-1.56396	Alekseynko et al. 2014
AGO2	Su(var)	FBgn0087035	1814	1436	991	1091		FBgn0084451	1015	5310	-0.475282	Deshpande et al., 2005
bin3	Su(var)	FBgn0263144	3892	4806	3871	4018		FBgn0182174	4299	4752	0.0385448	Swenson et al. 2016
blanks	Su(var)	FBgn0035608	5398	5410	4991	4997		FBgn0184919	7247	11939	-2.08714	Swenson et al. 2016
CG7357	Su(var)	FBgn0038551	1953	1534	2278	2172		FBgn0191685	1983	3429	-1.15013	Swenson et al. 2016
CG8108	Su(var)	FBgn0027567	1020	862	742	778		FBgn0185907	605	570	1.49453	Swenson et al. unpublished
chm	Su(var)	FBgn0028387	4923	4689	4339	4617		FBgn0194851	4240	3366	0.903427	Grienenberge et al. 2002
crol	Su(var)	FBgn0020309	3435	2651	1587	2283		FBgn0193567	1679	1946	1.66286	Swenson et al. 2016
DP1	Su(var)	FBgn0027835	394	252	213	247		FBgn0183129	236	469	0.948351	Piacentini et al. 2009
fl(2)d	Su(var)	FBgn0000662	1155	939	1081	1181		FBgn0197023	1055	1299	0.64798	Swenson et al. 2016
HDAC1	Su(var)	FBgn0015805	438	289	278	292		FBgn0185553	276	412	0.965609	Czermin et al. 2001
His2Av	Su(var)	FBgn0001197	95	79	83	85		FBgn0192748	122	127	0.811852	Swaminathan et al. 2005
Hnf4	Su(var)	FBgn0004914	6240	6666	6841	6816		FBgn0193793	6906	6728	-1.31307	Swenson et al. 2016
HP3	Su(var)	FBgn0034217	4356	4174	4437	4334		FBgn0263272	3873	8202	-1.08517	Swenson et al. 2016
HP4	Su(var)	FBgn0035829	279	275	379	356		FBgn0184749	385	1814	-0.951426	Greil et al. 2007
HP5	Su(var)	FBgn0030301	3311	2163	2557	2865		FBgn0188599	2644	5655	-0.783614	Greil et al. 2007
Hsc70-4	Su(var)	FBgn0266599	81	59	36	43		FBgn0041669	60	70	0.988868	Swenson et al. 2016
KDm4A	Su(var)	FBgn0033233	1922	1507	3419	3004		FBgn0181987	2588	3603	-1.33834	Colmenares et al. unpublished
Khc	Su(var)	FBgn0001308	2566	3229	2704	2879		FBgn0196838	3453	1731	0.513399	Swenson et al. 2016
kis	Su(var)	FBgn0266557	2659	1757	1148	1713		FBgn0194370	1222	1710	1.08837	Schneiderman et al., 2009, 2010
mod	Su(var)	FBgn0002780	211	150	128	129		FBgn0193036	142	572	0.587985	Perrin et al. 1998
MTA1-like	Su(var)	FBgn0027951	1391	1371	1273	1489		FBgn0191087	1229	1078	1.20631	Swenson et al. 2016
Nap1	Su(var)	FBgn0015268	9840	8252	8097	8037		FBgn0196308	170	206	3.57531	Stephens et al. 2006
nub	Su(var)	FBgn0085424	4529	3620	2939	2683		FBgn0195214	3431	3648	0.136946	Swenson et al. 2016
Pep	Su(var)	FBgn0004401	189	171	136	140		FBgn0184123	148	192	0.992198	Piacentini et al. 2009
Piwi	Su(var)	FBgn0004872	4278	5896	6896	6251		FBgn0193615	6294	6934	-1.74148	Pal-Bhadra et al. 2004
Pp1-87B	Su(var)	FBgn0004103	262	198	181	190		FBgn0187464	10016	7644	-6.31253	Reuter et al. 1990
RpLP0	Su(var)	FBgn0000100	87	87	77	78		FBgn0186691	76	84	1.01167	Frolov and Birchler 1998
Sam-S	Su(var)	FBgn0005278	210	170	263	258		FBgn0194393	293	345	0.802782	Stephens et al. 2006
snf	Su(var)	FBgn0003449	338	336	397	359		FBgn0196072	379	3910	-0.942588	Stephens et al. 2006
Su(var)2-10	Su(var)	FBgn0003612	470	523	723	801		FBgn0182399	770	1099	0.346894	Hari et al. 2001
wapl	Su(var)	FBgn0004655	1662	2117	3115	3147		FBgn0068582	2795	2975	0.47666	Verni et al. 2009
XNP	Su(var)	FBgn0039338	1772	1281	972	1042		FBgn0189730	1748	1479	0.63982	Bassett et al. 2008, Schneiderman et al. 2009
